# Supplementary material for: Processing methods for differential analysis of LC/MS profile data
Source: BMC Bioinformatics. 2005 Jul 18;6:179. doi: 10.1186/1471-2105-6-179 (PMC1187873; doi:10.1186/1471-2105-6-179)
Supplement: Additional File 2 — MZmine Toolbox source code (version 0.42). The file includes the source code and license information of the MZmine Toolbox. [file 1471-2105-6-179-S2.zip]

Archive with 58 entries (50 files):
- README.TXT
- startMZmine.bat
- COPYRIGHT.TXT
- GPL.TXT
- src/clean.bat
- src/make.bat
- src/mzminemanifest
- src/datastoring/
- src/datastoring/AlignmentResult.java
- src/datastoring/Peak.java
- src/datastoring/Run.java
- src/datastoring/Scan.java
- src/gui/
- src/gui/AboutDialog.java
- src/gui/AboutText.html
- src/gui/Colorbar.java
- src/gui/MainWindow.java
- src/gui/MZmine.java
- src/gui/OptionsWindow.java
- src/gui/ParameterSetupDialog.java
- src/gui/RunSelector.java
- src/gui/SelectOneGroupDialog.java
- src/gui/SelectTwoGroupsDialog.java
- src/lib/
- src/lib/netcdf.jar
- src/lib/sunutils.jar
- src/multisampleprocessing/
- src/multisampleprocessing/AlignmentGapFiller.java
- src/multisampleprocessing/AlignmentResultProcessor.java
- src/multisampleprocessing/JoinAligner.java
- src/multisampleprocessing/LinearNormalization.java
- src/multisampleprocessing/MultiSampleAligner.java
- src/multisampleprocessing/StandardCompoundNormalization.java
- src/onesampleprocessing/
- src/onesampleprocessing/Filter.java
- src/onesampleprocessing/MeanFilter.java
- src/onesampleprocessing/SavitzkyGolayFilter.java
- src/peakpicking/
- src/peakpicking/LocalPicker.java
- src/peakpicking/PeakPicker.java
- src/peakpicking/RecursiveThresholdPicker.java
- src/tools/
- src/tools/BackgroundThread.java
- src/tools/FormatCoordinates.java
- src/tools/HeatMapColorPicker.java
- src/tools/MyMath.java
- src/tools/Statusbar.java
- src/tools/TransferableImage.java
- src/visualizing/
- src/visualizing/AlignmentListView.java
- src/visualizing/AlignmentResultVisualizer.java
- src/visualizing/PeakListView.java
- src/visualizing/ScanView.java
- src/visualizing/SpatialCVPlotView.java
- src/visualizing/SpatialLogratioPlotView.java
- src/visualizing/TICView.java
- src/visualizing/TwoDView.java
- src/visualizing/Visualizer.java
