# Supplementary material for: Processing methods for differential analysis of LC/MS profile data
Source: BMC Bioinformatics. 2005 Jul 18;6:179. doi: 10.1186/1471-2105-6-179 (PMC1187873; doi:10.1186/1471-2105-6-179)
Supplement: Additional File 2 — MZmine Toolbox source code (version 0.42). The file includes the source code and license information of the MZmine Toolbox. [file 1471-2105-6-179-S2.zip › README.TXT]

This packet contains the source code for MZmine version 0.42. This packet is provided as
an additional file to the article published in BMC Bioinformatics. You should get the 
latest version of the source code from http://mzmine.sourceforge.net

In addition to the source code, the packet includes a couple of batch files for 
Win32 environment. These batch files assume that JDK 5.0 is found in the path environment 
variable. Following batch files can be used to build and run MZmine:

src/make.bat		Compiles MZmine
startMZmine.bat		Runs MZmine (you must run make.bat first)

Other files in this packet are:

README.TXT		This file
COPYRIGHT.TXT		Copyright and license information for MZmine and third-party 
			libraries
GPL.TXT			GNU General Public License

Directory src/lib/ contains third-party libraries that are not a part of MZmine source code,
but are included here to make compiling of MZmine easier. See file COPYRIGHT.TXT for more
information about these.
