# Supplementary material for: Processing methods for differential analysis of LC/MS profile data
Source: BMC Bioinformatics. 2005 Jul 18;6:179. doi: 10.1186/1471-2105-6-179 (PMC1187873; doi:10.1186/1471-2105-6-179)
Supplement: Additional File 2 — MZmine Toolbox source code (version 0.42). The file includes the source code and license information of the MZmine Toolbox. [file 1471-2105-6-179-S2.zip › COPYRIGHT.TXT]

Copyright information for MZmine
	Copyright (C) 2005 VTT Biotechnology
	MZmine is free software; you can redistribute it and/or modify
	it under the terms of the GNU General Public License as published by
	the Free Software Foundation; either version 2 of the License, or
	(at your option) any later version.
	MZmine is distributed in the hope that it will be useful,
	but WITHOUT ANY WARRANTY; without even the implied warranty of
	MERCHANTABILITY or FITNESS FOR A PARTICULAR PURPOSE. See the
	GNU General Public License for more details.
	You should have received a copy of the GNU General Public License
	along with MZmine; if not, write to the Free Software
	Foundation, Inc., 51 Franklin St, Fifth Floor, Boston, MA 02110-1301 USA
Information about used third-party libraries
	MZmine uses some pieces of third-party code. We are thankful to their authors
	for the code. These libraries are included with this source code packet
	(in directory src/lib) to make compiling of MZmine easier.
	NetCDF Java Library by the Unidata community is available from
	http://my.unidata.ucar.edu/content/software/netcdf-java/index.html under
	GNU Lesser General Public License (LGPL).
	ExampleFileFilter.java, TableMap.java, TableSorter.java by Sun Microsystems, Inc.
	are available in JDK's demos.
Copyright information for ExampleFileFilter.java, TableMap.java, TableSorter.java
	Copyright (c) 2004 Sun Microsystems, Inc. All Rights Reserved.
	Redistribution and use in source and binary forms, with or without
	modification, are permitted provided that the following conditions are met:
	-Redistribution of source code must retain the above copyright notice, this
	list of conditions and the following disclaimer.
	-Redistribution in binary form must reproduce the above copyright notice,
	this list of conditions and the following disclaimer in the documentation
	and/or other materials provided with the distribution.
	Neither the name of Sun Microsystems, Inc. or the names of contributors may
	be used to endorse or promote products derived from this software without
	specific prior written permission.
	This software is provided "AS IS," without a warranty of any kind. ALL
	EXPRESS OR IMPLIED CONDITIONS, REPRESENTATIONS AND WARRANTIES, INCLUDING
	ANY IMPLIED WARRANTY OF MERCHANTABILITY, FITNESS FOR A PARTICULAR PURPOSE
	OR NON-INFRINGEMENT, ARE HEREBY EXCLUDED. SUN MIDROSYSTEMS, INC. ("SUN")
	AND ITS LICENSORS SHALL NOT BE LIABLE FOR ANY DAMAGES SUFFERED BY LICENSEE
	AS A RESULT OF USING, MODIFYING OR DISTRIBUTING THIS SOFTWARE OR ITS
	DERIVATIVES. IN NO EVENT WILL SUN OR ITS LICENSORS BE LIABLE FOR ANY LOST
	REVENUE, PROFIT OR DATA, OR FOR DIRECT, INDIRECT, SPECIAL, CONSEQUENTIAL,
	INCIDENTAL OR PUNITIVE DAMAGES, HOWEVER CAUSED AND REGARDLESS OF THE THEORY
	OF LIABILITY, ARISING OUT OF THE USE OF OR INABILITY TO USE THIS SOFTWARE,
	EVEN IF SUN HAS BEEN ADVISED OF THE POSSIBILITY OF SUCH DAMAGES.
	You acknowledge that this software is not designed, licensed or intended
	for use in the design, construction, operation or maintenance of any
	nuclear facility.
