# Supplementary material for: Processing methods for differential analysis of LC/MS profile data
Source: BMC Bioinformatics. 2005 Jul 18;6:179. doi: 10.1186/1471-2105-6-179 (PMC1187873; doi:10.1186/1471-2105-6-179)
Supplement: Additional File 2 — MZmine Toolbox source code (version 0.42). The file includes the source code and license information of the MZmine Toolbox. [file 1471-2105-6-179-S2.zip › src/clean.bat]

del visualizing\*.class
del datastoring\*.class
del gui\*.class
del tools\*.class
del peakpicking\*.class
del onesampleprocessing\*.class
del multisampleprocessing\*.class

del mzmine.jar
