# Supplementary material for: Processing methods for differential analysis of LC/MS profile data
Source: BMC Bioinformatics. 2005 Jul 18;6:179. doi: 10.1186/1471-2105-6-179 (PMC1187873; doi:10.1186/1471-2105-6-179)
Supplement: Additional File 2 — MZmine Toolbox source code (version 0.42). The file includes the source code and license information of the MZmine Toolbox. [file 1471-2105-6-179-S2.zip › src/datastoring/AlignmentResult.java]

/*
    Copyright 2005 VTT Biotechnology

    This file is part of MZmine.

    MZmine is free software; you can redistribute it and/or modify
    it under the terms of the GNU General Public License as published by
    the Free Software Foundation; either version 2 of the License, or
    (at your option) any later version.

    MZmine is distributed in the hope that it will be useful,
    but WITHOUT ANY WARRANTY; without even the implied warranty of
    MERCHANTABILITY or FITNESS FOR A PARTICULAR PURPOSE.  See the
    GNU General Public License for more details.

    You should have received a copy of the GNU General Public License
    along with MZmine; if not, write to the Free Software
    Foundation, Inc., 51 Franklin St, Fifth Floor, Boston, MA  02110-1301  USA
*/

package datastoring;

import java.util.Vector;
import java.util.Arrays;

import java.io.FileWriter;
import java.io.FileReader;

import java.io.BufferedReader;

import javax.swing.JInternalFrame;

import java.util.StringTokenizer;

import visualizing.AlignmentResultVisualizer;
import tools.Statusbar;
import gui.MainWindow;


public class AlignmentResult {

	public static final int PEAKSTATUS_DETECTED = 1;
	public static final int PEAKSTATUS_ESTIMATED = 2;
	public static final int PEAKSTATUS_NOTFOUND = 0;

	public static final int PEAKLISTFORMAT_WIDE = 1;
	public static final int PEAKLISTFORMAT_COMPACT = 2;


	private Run[] runs;
	//private int[] controlRunsInd;

	private boolean[] standardCompounds;

	private Object[] peakStatuses;
	private Object[] peakIDs;
	private Object[] peakMZs;
	private Object[] peakRTs;
	private Object[] peakHeights;
	private Object[] peakAreas;

	private float[] averageMZs;
	private float[] averageRTs;
	private float[] averageHeights;
	private float[] averageAreas;

	private Vector<AlignmentResultVisualizer> myVisualizers;
	private AlignmentResultVisualizer activeVisualizer;

	private String niceName;
	private String description;
	private static int mySerialNumber = 0;

	private boolean isImported = false;


	// Init


	/**
	 * Constructor: initializes a new alignment result with given data
	 */
	//public AlignmentResult(	Run[] _runs, int[] _controlRunsInd, Object[] _peakStatuses, Object[] _peakIDs, Object[] _peakMZs, Object[] _peakRTs, Object[] _peakHeights, Object[] _peakAreas, String _description) {
	public AlignmentResult(	Run[] _runs, Object[] _peakStatuses, Object[] _peakIDs, Object[] _peakMZs, Object[] _peakRTs, Object[] _peakHeights, Object[] _peakAreas, String _description) {

		runs = _runs;
		//controlRunsInd = _controlRunsInd;

		peakStatuses = _peakStatuses;
		peakIDs = _peakIDs;
		peakMZs = _peakMZs;
		peakRTs = _peakRTs;
		peakHeights = _peakHeights;
		peakAreas = _peakAreas;

		standardCompounds = new boolean[getNumOfRows()];

		Run r;
		for (int i=0; i<runs.length; i++) {
			r = (Run)runs[i];
			r.addAlignmentResult(this);
		}

		mySerialNumber++;
		niceName = new String("Alignment " + mySerialNumber);
		description = _description;

		calculateAverages();

		myVisualizers = new Vector<AlignmentResultVisualizer>();
	}


	/**
	 * Constructor: Creates a clone of given alignment result object
	 */
	public AlignmentResult(AlignmentResult ar, String _description) {

		// Copy runs vector
		int numRuns = ar.getNumOfRuns();
		runs = new Run[numRuns];
		for (int i=0; i<numRuns; i++) { runs[i] = ar.getRun(i); }


		// Copy peak data
		peakStatuses = new Object[numRuns];
		peakIDs = new Object[numRuns];
		peakMZs = new Object[numRuns];
		peakRTs = new Object[numRuns];
		peakHeights = new Object[numRuns];
		peakAreas = new Object[numRuns];
		int numRows = ar.getNumOfRows();
		for (int runInd=0; runInd<numRuns; runInd++) {
			peakStatuses[runInd] = new int[numRows];
			peakIDs[runInd] = new int[numRows];
			peakMZs[runInd] = new float[numRows];
			peakRTs[runInd] = new float[numRows];
			peakHeights[runInd] = new float[numRows];
			peakAreas[runInd] = new float[numRows];
			for (int rowInd=0; rowInd<numRows; rowInd++) {
				((int[])(peakStatuses[runInd]))[rowInd] = ar.getPeakStatus(runInd, rowInd);
				((int[])(peakIDs[runInd]))[rowInd] = ar.getPeakID(runInd, rowInd);
				((float[])(peakMZs[runInd]))[rowInd] = ar.getPeakMZ(runInd, rowInd);
				((float[])(peakRTs[runInd]))[rowInd] = ar.getPeakRT(runInd, rowInd);
				((float[])(peakHeights[runInd]))[rowInd] = ar.getPeakHeight(runInd, rowInd);
				((float[])(peakAreas[runInd]))[rowInd] = ar.getPeakArea(runInd, rowInd);
			}
		}

		// Copy standard compound flags
		standardCompounds = new boolean[numRows];
		for (int rowInd=0; rowInd<numRows; rowInd++) {
			standardCompounds[rowInd] = ar.getStandardCompoundFlag(rowInd);
		}

		// Send attention to relevant runs about existence of a new alignment
		Run r;
		for (int runInd=0; runInd<numRuns; runInd++) {
			r = (Run)runs[runInd];
			r.addAlignmentResult(this);
		}

		// Give name to this new alignment result object
		mySerialNumber++;
		niceName = new String("Alignment " + mySerialNumber);
		description = _description;

		// Calculate average mz and rts
		calculateAverages();

		// Initialize collection of visualizers for this alignment result
		myVisualizers = new Vector<AlignmentResultVisualizer>();

	}


	/**
	 * Constructor: Initializes an empty alignment result object
	 */
	public AlignmentResult(int numOfRuns, String _description) {

			runs = new Run[numOfRuns];
			//controlRunsInd = new int[0];

			peakStatuses = new Object[numOfRuns];
			peakIDs = new Object[numOfRuns];
			peakMZs = new Object[numOfRuns];
			peakRTs = new Object[numOfRuns];
			peakHeights = new Object[numOfRuns];
			peakAreas = new Object[numOfRuns];


			mySerialNumber++;
			niceName = new String("Alignment " + mySerialNumber);
			description = _description;

			myVisualizers = new Vector<AlignmentResultVisualizer>();
	}


	/**
	 * Constructor: Reads an alignment result object from exported text file
	 */
	public AlignmentResult(String filepath, String filename) throws Exception {


			isImported = true;


			// Open file for reading
			FileReader fr;
			try {
				fr = new FileReader(filepath+filename);
			} catch (Exception e) {
				throw new Exception("Could not open file " + filepath + filename + "for reading.");
			}


			BufferedReader buffRead = new BufferedReader(fr);
			String oneLine;
			String oneLine2;


			// Read first line
			try {
				oneLine = buffRead.readLine();
			} catch (Exception e) {
				throw new Exception("Could not read from file " + filepath + filename + ".");
			}


			// Determine number of runs
			StringTokenizer st = new StringTokenizer(oneLine,"\t");

			if ( (((float)(st.countTokens()-1))/5.0) != java.lang.Math.floor(((float)(st.countTokens()-1))/5.0) ) {
				throw new Exception("Error: Incorrect number of columns (file written in compact mode?)");
			}

			int numOfRuns = (int)java.lang.Math.floor(((float)(st.countTokens()-1))/5.0);

			oneLine2 = st.nextToken();


			// Must create fake run objects for each run in this alignment
			Run tmpRun;
			runs = new Run[numOfRuns];
			//controlRunsInd = new int[0];
			for (int ri=0; ri<numOfRuns; ri++) {

				tmpRun = new Run();
				runs[ri] = tmpRun;

				oneLine2 = st.nextToken();
				StringTokenizer st2 = new StringTokenizer(oneLine2, ":");
				tmpRun.setNiceName(st2.nextToken());
				oneLine2 = st.nextToken();
				oneLine2 = st.nextToken();
				oneLine2 = st.nextToken();
			}


			// Read data rows

			Vector<Boolean> stdColumn = new Vector<Boolean>();

			Vector<Float> tmpMZColumn;
			Vector<Float> tmpRTColumn;
			Vector<Float> tmpHeightColumn;
			Vector<Float> tmpAreaColumn;
			Vector<Integer> tmpStatusColumn;

			Float tmpFloat;

			Object[] mzColumns = new Object[numOfRuns];
			Object[] rtColumns = new Object[numOfRuns];
			Object[] heightColumns = new Object[numOfRuns];
			Object[] areaColumns = new Object[numOfRuns];
			Object[] statusColumns = new Object[numOfRuns];


			for (int ri=0; ri<numOfRuns; ri++) {
				mzColumns[ri] = new Vector<Float>();
				rtColumns[ri] = new Vector<Float>();
				heightColumns[ri] = new Vector<Float>();
				areaColumns[ri] = new Vector<Float>();
				statusColumns[ri] = new Vector<Integer>();
			}

			while (true) {

				// Read new row
				try {
					oneLine = buffRead.readLine();
				} catch (Exception e) {
					throw new Exception("Could not read from file " + filepath + filename + ".");
				}
				if (oneLine == null) { break; }

				st = new StringTokenizer(oneLine,"\t");


				// Std column
				oneLine2 = st.nextToken();
				if (oneLine2.equals("true")) {
					stdColumn.add(new Boolean(true));
				} else {
					stdColumn.add(new Boolean(false));
				}

				// Run specific columns: 5 for each run
				for (int ri=0; ri<numOfRuns; ri++) {
					tmpMZColumn = (Vector<Float>)mzColumns[ri];
					tmpRTColumn = (Vector<Float>)rtColumns[ri];
					tmpHeightColumn = (Vector<Float>)heightColumns[ri];
					tmpAreaColumn = (Vector<Float>)areaColumns[ri];
					tmpStatusColumn = (Vector<Integer>)statusColumns[ri];

					// m/z
					oneLine2 = st.nextToken();
					try {
						tmpFloat = Float.valueOf(oneLine2);
					} catch (Exception e) {
						tmpFloat = new Float(-1);
					}
					tmpMZColumn.add(tmpFloat);


					// rt
					oneLine2 = st.nextToken();
					try {
						tmpFloat = Float.valueOf(oneLine2);
					} catch (Exception e) {
						tmpFloat = new Float(-1);
					}
					tmpRTColumn.add(tmpFloat);

					// height
					oneLine2 = st.nextToken();
					try {
						tmpFloat = Float.valueOf(oneLine2);
					} catch (Exception e) {
						tmpFloat = new Float(-1);
					}
					tmpHeightColumn.add(tmpFloat);

					// area
					oneLine2 = st.nextToken();
					try {
						tmpFloat = Float.valueOf(oneLine2);
					} catch (Exception e) {
						tmpFloat = new Float(-1);
					}
					tmpAreaColumn.add(tmpFloat);

					// status
					oneLine2 = st.nextToken();
					if (oneLine2.equalsIgnoreCase("Found")) { tmpStatusColumn.add(new Integer(PEAKSTATUS_DETECTED)); }
						else if (oneLine2.equalsIgnoreCase("Estimated")) { tmpStatusColumn.add(new Integer(PEAKSTATUS_ESTIMATED)); }
							else { tmpStatusColumn.add(new Integer(PEAKSTATUS_NOTFOUND)); }

				}

			}

			// Close file
			try {
				fr.close();
			} catch (Exception e) {
				throw new Exception("Could not close file " + filepath + filename + ".");
			}


			// Put all collected data to final data structures
			//System.out.println("Put all collected data to final data structures");
			peakStatuses = new Object[numOfRuns];
			peakIDs = new Object[numOfRuns];
			peakMZs = new Object[numOfRuns];
			peakRTs = new Object[numOfRuns];
			peakHeights = new Object[numOfRuns];
			peakAreas = new Object[numOfRuns];

			int numRows = stdColumn.size();
			for (int runInd=0; runInd<numOfRuns; runInd++) {

				tmpMZColumn = (Vector<Float>)mzColumns[runInd];
				tmpRTColumn = (Vector<Float>)rtColumns[runInd];
				tmpHeightColumn = (Vector<Float>)heightColumns[runInd];
				tmpAreaColumn = (Vector<Float>)areaColumns[runInd];
				tmpStatusColumn = (Vector<Integer>)statusColumns[runInd];

				peakStatuses[runInd] = new int[numRows];
				peakIDs[runInd] = new int[numRows];
				peakMZs[runInd] = new float[numRows];
				peakRTs[runInd] = new float[numRows];
				peakHeights[runInd] = new float[numRows];
				peakAreas[runInd] = new float[numRows];

				for (int rowInd=0; rowInd<numRows; rowInd++) {
					((int[])(peakStatuses[runInd]))[rowInd] = tmpStatusColumn.get(rowInd);
					((float[])(peakMZs[runInd]))[rowInd] = tmpMZColumn.get(rowInd);
					((float[])(peakRTs[runInd]))[rowInd] = tmpRTColumn.get(rowInd);
					((float[])(peakHeights[runInd]))[rowInd] = tmpHeightColumn.get(rowInd);
					((float[])(peakAreas[runInd]))[rowInd] = tmpAreaColumn.get(rowInd);
					((int[])(peakIDs[runInd]))[rowInd] = -1;
				}

			}

			standardCompounds = new boolean[numRows];
			for (int rowInd=0; rowInd<numRows; rowInd++) {
				if (stdColumn.get(rowInd)) {
					standardCompounds[rowInd] = true;
				} else {
					standardCompounds[rowInd] = false;
				}
			}

			mySerialNumber++;
			niceName = new String("Alignment " + mySerialNumber);
			description = "imported from file " + filename;

			myVisualizers = new Vector<AlignmentResultVisualizer>();


			//System.out.println("Calculate average mz and rts");
			calculateAverages();


			//System.out.println("Done with " + niceName);

	}


	// Methods for dealing with the tabular data
	// *****************************************


	public int getNumOfRows() {
		return ((float[])(peakMZs[0])).length;
	}

	public int getNumOfRuns() {
		return runs.length;
	}

/*
	public int getNumOfControlRuns() {
		if (controlRunsInd==null) {
			return 0;
		} else {
			return controlRunsInd.length;
		}
	}
*/

	public Run getRun(int runNum) {
		return (Run)runs[runNum];
	}

	public Run[] getRuns() {
		return runs;
	}

	public int getRunNum(Run _run) {
		Run rr;
		for (int i=0; i<runs.length; i++) {
			rr = (Run)runs[i];
			if (rr.equals(_run)) { return i; }
		}
		return -1;
	}

/*
	public int[] getControlRunsInd() {
		return controlRunsInd;
	}

	public void setControlRunsInd(int[] inds) {
		controlRunsInd = inds;
	}
*/

	public boolean[] getStandardCompoundFlags() {
		return standardCompounds;
	}

	public boolean getStandardCompoundFlag(int rowNum) {
		/*
		System.out.println("rowNum=" + rowNum);
		System.out.println("number of rows = " + getNumOfRows());
		System.out.println("number of rows in standard compounds array = " + standardCompounds.length);
		*/
		return standardCompounds[rowNum];
	}

	public void setStandardCompoundFlag(int rowNum, boolean flagValue) {
		standardCompounds[rowNum] = flagValue;
	}

	public void setStandardCompoundFlags(boolean[] flagValues) {
		standardCompounds = flagValues;
	}

	public int getNumOfStandardCompounds() {
		int num=0;
		for (int i=0; i<standardCompounds.length; i++) { if (standardCompounds[i]==true) { num++; }}
		return num;
	}

	public int[] getPeakStatuses(int runNum) {
		return ((int[])(peakStatuses[runNum]));
	}

	public int[] getPeakIDs(int runNum) {
		return ((int[])(peakIDs[runNum]));
	}

	public float[] getPeakMZs(int runNum) {
		return ((float[])(peakMZs[runNum]));
	}

	public float[] getPeakRTs(int runNum) {
		return ((float[])(peakRTs[runNum]));
	}

	public float[] getPeakHeights(int runNum) {
		return ((float[])(peakHeights[runNum]));
	}

	public float[] getPeakAreas(int runNum) {
		return ((float[])(peakAreas[runNum]));
	}


	public int getPeakStatus(int runNum, int rowInd) {
		return (((int[])(peakStatuses[runNum]))[rowInd]);
	}

	public int getPeakID(int runNum, int rowInd) {
		return (((int[])(peakIDs[runNum]))[rowInd]);
	}

	public float getPeakMZ(int runNum, int rowInd) {
		return (((float[])(peakMZs[runNum]))[rowInd]);
	}

	public float getPeakRT(int runNum, int rowInd) {
		return (((float[])(peakRTs[runNum]))[rowInd]);
	}

	public float getPeakHeight(int runNum, int rowInd) {
		return (((float[])(peakHeights[runNum]))[rowInd]);
	}

	public float getPeakArea(int runNum, int rowInd) {
		return (((float[])(peakAreas[runNum]))[rowInd]);
	}


	public float getAverageMZ(int rowInd) {
		return averageMZs[rowInd];
	}

	public float getAverageRT(int rowInd) {
		return averageRTs[rowInd];
	}

	public float getAverageHeight(int rowInd) {
		return averageHeights[rowInd];
	}

	public float getAverageArea(int rowInd) {
		return averageAreas[rowInd];
	}

	////////////

	public void setRun(int runNum, Run _run, boolean isControlRun) {
		runs[runNum] = _run;

		_run.addAlignmentResult(this);


/*
		if (isControlRun) {
			if ( (controlRunsInd!=null) && (controlRunsInd.length>0) ) {
				int[] tmpArray = new int[controlRunsInd.length+1];
				for (int i=0; i<controlRunsInd.length; i++) { tmpArray[i] = controlRunsInd[i]; }
				tmpArray[tmpArray.length-1] = runNum;
				controlRunsInd = tmpArray;
			} else {
				controlRunsInd = new int[1];
				controlRunsInd[0] = runNum;
			}
		}
*/
	}

	public void setPeakStatuses(int runNum, int[] _peakStatuses) {
		peakStatuses[runNum] = _peakStatuses;
	}

	public void setPeakIDs(int runNum, int[] _peakIDs) {
		peakIDs[runNum] = _peakIDs;
	}

	public void setPeakMZs(int runNum, float[] _peakMZs) {
		peakMZs[runNum] = _peakMZs;
		calculateAverages();
	}

	public void setPeakRTs(int runNum, float[] _peakRTs) {
		peakRTs[runNum] = _peakRTs;
		calculateAverages();
	}

	public void setPeakHeights(int runNum, float[] _peakHeights) {
		peakHeights[runNum] = _peakHeights;
		calculateAverages();
	}

	public void setPeakAreas(int runNum, float[] _peakAreas) {
		peakAreas[runNum] = _peakAreas;
		calculateAverages();
	}


	public void setPeakStatus(int runNum, int rowNum, int peakStatus) {
		((int[])peakStatuses[runNum])[rowNum] = peakStatus;
	}

	public void setPeakID(int runNum, int rowNum, int peakID) {
		((int[])peakIDs[runNum])[rowNum] = peakID;
	}

	public void setPeakMZ(int runNum, int rowNum, float peakMZ) {
		((float[])peakMZs[runNum])[rowNum] = peakMZ;
		calculateAverageForRow(rowNum);
	}

	public void setPeakRT(int runNum, int rowNum, float peakRT) {
		((float[])peakRTs[runNum])[rowNum] = peakRT;
		calculateAverageForRow(rowNum);
	}

	public void setPeakHeight(int runNum, int rowNum, float peakHeight) {
		((float[])peakHeights[runNum])[rowNum] = peakHeight;
	}

	public void setPeakArea(int runNum, int rowNum, float peakArea) {
		((float[])peakAreas[runNum])[rowNum] = peakArea;
	}


	public boolean isImported() {
		return isImported;
	}

	public String getNiceName() {
		return niceName;
	}

	public String getDescription() {
		return description;
	}


	public void writeResultsToFile(String fname, int format, int peakMeasuringSetting) {
		// Open file
		FileWriter fw;
		try {
			fw = new FileWriter(fname);
		} catch (Exception e) {
			System.err.println("Could not open file " + fname + "for writing.");
			return;
		}


		// Generate column headers   std, (mz, rt, int) * numOfRuns
		String s = "" + "Std";

		if (format==PEAKLISTFORMAT_COMPACT) {
			s = s + "\tAverageMZ\tAverageRT";
			s = s + "\tNum of Found";
		}

		Run r;
		for (int i=0; i<getNumOfRuns(); i++) {
			r = getRun(i);

			if (format==PEAKLISTFORMAT_COMPACT) {
				if (peakMeasuringSetting == MainWindow.PEAK_MEASURING_HEIGHT) {
					s = s + "\t" + r.getNiceName() + ": height";
				}

				if (peakMeasuringSetting == MainWindow.PEAK_MEASURING_AREA) {
					s = s + "\t" + r.getNiceName() + ": area";
				}

/*
				if (peakMeasuringSetting == MainWindow.PEAK_MEASURING_BOTH) {
					s = s + "\t" + r.getNiceName() + ": height";
					s = s + "\t" + r.getNiceName() + ": area";
				}
*/

			}
			if (format==PEAKLISTFORMAT_WIDE) {
				s = s + "\t" + r.getNiceName() + ": mz" +
						"\t" + r.getNiceName() + ": rt" +
						"\t" + r.getNiceName() + ": height" +
						"\t" + r.getNiceName() + ": area" +
						"\t" + r.getNiceName() + ": status";
			}

		}
		s = s + "\n";

		// Write column headers
		try {
			fw.write(s);
		} catch (Exception e) {
			System.err.println("Could not open file " + fname + "for writing.");
			return;
		}

		// Write data rows
		float mz;
		float rt;

		float averagemz;
		float averagert;
		int numFound;

		float height;
		float area;
		int peakStatus;
		for (int rowInd=0; rowInd<getNumOfRows(); rowInd++) {
			s = "" + getStandardCompoundFlag(rowInd);

			if (format==PEAKLISTFORMAT_COMPACT) {

				// Calculate average mz and rt for this peak among all runs
				averagemz = getAverageMZ(rowInd);
				averagert = getAverageRT(rowInd);
				s = s + "\t" + averagemz;
				s = s + "\t" + averagert;

				// Calculate number of runs where this peak has status "Found"
				numFound = 0;
				for (int runNum=0; runNum<getNumOfRuns(); runNum++) {
					peakStatus = getPeakStatus(runNum, rowInd);
					if (peakStatus == AlignmentResult.PEAKSTATUS_DETECTED) { numFound++; }
				}
				s = s + "\t" + numFound;
			}


			for (int runNum=0; runNum<getNumOfRuns(); runNum++) {
				mz = getPeakMZ(runNum, rowInd);
				rt = getPeakRT(runNum, rowInd);
				height = getPeakHeight(runNum, rowInd);
				area = getPeakArea(runNum, rowInd);
				peakStatus = getPeakStatus(runNum, rowInd);

				// COMPACT LIST
				if (format==PEAKLISTFORMAT_COMPACT) {

					if (peakMeasuringSetting == MainWindow.PEAK_MEASURING_HEIGHT) {
						if ((peakStatus == AlignmentResult.PEAKSTATUS_DETECTED) || (peakStatus == AlignmentResult.PEAKSTATUS_ESTIMATED)) {
							s = s + "\t" + height;
						} else {
							s = s + "\tN/A";
						}
					}

					if (peakMeasuringSetting == MainWindow.PEAK_MEASURING_AREA) {
						if (peakStatus == AlignmentResult.PEAKSTATUS_DETECTED) {
							s = s + "\t" + area;
						} else {
							s = s + "\tN/A";
						}
					}

				}

				if (format==PEAKLISTFORMAT_WIDE) {
					if (mz<0) { s = s + "\tN/A"; } else { s = s + "\t" + mz; }
					if (rt<0) { s = s + "\tN/A"; } else { s = s + "\t" + rt; }
					if ((peakStatus == PEAKSTATUS_DETECTED) || (peakStatus == PEAKSTATUS_ESTIMATED)) { s = s + "\t" + height; } else { s = s + "\tN/A";	}
					if ((peakStatus == PEAKSTATUS_DETECTED)) { s = s + "\t" + area; } else { s = s + "\tN/A";	}

					if (peakStatus == AlignmentResult.PEAKSTATUS_DETECTED) { s = s + "\tFound"; }
					if (peakStatus == AlignmentResult.PEAKSTATUS_ESTIMATED) { s = s + "\tEstimated"; }
					if (peakStatus == AlignmentResult.PEAKSTATUS_NOTFOUND) { s = s + "\tNot Found"; }
				}
			}
			s = s + "\n";

			try {
				fw.write(s);
			} catch (Exception e) {
				System.err.println("Could not open file " + fname + "for writing.");
				return;
			}
		}


		// Close file
		try {
			fw.close();
		} catch (Exception e) {
			System.err.println("Could not close file " + fname + "after writing.");
			return;
		}

	}


	private void calculateAverages() {

		if (peakMZs[0]==null) { return; }
		if (peakRTs[0]==null) { return; }

		averageMZs = new float[getNumOfRows()];
		averageRTs = new float[getNumOfRows()];
		averageHeights = new float[getNumOfRows()];
		averageAreas = new float[getNumOfRows()];

		for (int rowInd=0; rowInd<getNumOfRows(); rowInd++) {
			calculateAverageForRow(rowInd);
		}
	}


	private void calculateAverageForRow(int rowInd) {

		int rowPeakNum;
		int rowHeightNum;
		int rowAreaNum;

		float rowSumMZ;
		float rowSumRT;
		float rowSumHeight;
		float rowSumArea;

		int tmpPeakStatus;
		float tmpMZ;
		float tmpRT;
		float tmpHeight;
		float tmpArea;

		rowSumMZ=0; rowSumRT=0; rowSumHeight=0; rowSumArea=0;
		rowPeakNum=0; rowHeightNum=0; rowAreaNum=0;

		for (int runInd=0; runInd<getNumOfRuns(); runInd++) {

			// Get peak status
			tmpPeakStatus = getPeakStatus(runInd, rowInd);

			// Add m/z and rt values to average calculation if available
			if ( (tmpPeakStatus == PEAKSTATUS_DETECTED) || (tmpPeakStatus == PEAKSTATUS_ESTIMATED) ) {
				tmpMZ = getPeakMZ(runInd, rowInd);
				tmpRT = getPeakRT(runInd, rowInd);

				rowSumMZ += tmpMZ;
				rowSumRT += tmpRT;
				rowPeakNum++;
			}

			// Add height to average calculation if available
			if ( (tmpPeakStatus == PEAKSTATUS_DETECTED) || (tmpPeakStatus == PEAKSTATUS_ESTIMATED) ) {
				tmpHeight = getPeakHeight(runInd, rowInd);

				rowSumHeight += tmpHeight;
				rowHeightNum++;
			}

			// Add area to average calculation if available
			if ( (tmpPeakStatus == PEAKSTATUS_DETECTED) ) {
				tmpArea = getPeakArea(runInd, rowInd);

				rowSumArea += tmpArea;
				rowAreaNum++;
			}
		}

		if (rowPeakNum>0) {
			averageMZs[rowInd] = rowSumMZ / (float)rowPeakNum;
			averageRTs[rowInd] = rowSumRT / (float)rowPeakNum;
		} else {
			averageMZs[rowInd] = -1;
			averageRTs[rowInd] = -1;
		}

		if (rowHeightNum>0) {
			averageHeights[rowInd] = rowSumHeight / (float)rowHeightNum;
		} else {
			averageHeights[rowInd] = -1;
		}

		if (rowAreaNum>0) {
			averageAreas[rowInd] = rowSumArea / (float)rowAreaNum;
		} else {
			averageAreas[rowInd] = -1;
		}
	}


	public void selectPeak(Run r, int peakID) {
		int runNum = getRunNum(r);
		if (runNum==-1) { return; }
		int arID=-1;

		// Find ID of the row where this peak is
		for (int rowInd=0; rowInd<getNumOfRows(); rowInd++) {
			if ( ( ((int[])peakIDs[runNum])[rowInd]) == peakID) { arID=rowInd; break; }
		}

		// Ask all visualizers to select this row
		if (arID!=-1) {
			AlignmentResultVisualizer rv;
			for (int i=0; i<myVisualizers.size(); i++) {
				myVisualizers.get(i).selectAlignmentRow(arID);
			}
		}


	}


	// Methods for dealing with visualizers
	// ************************************

	public void addVisualizer(AlignmentResultVisualizer rv) {
		myVisualizers.add(rv);
	}

	public Vector<AlignmentResultVisualizer> getVisualizers() {
		return myVisualizers;
	}

	public AlignmentResultVisualizer getActiveVisualizer() {
		return activeVisualizer;
	}

	public void setActiveVisualizer(AlignmentResultVisualizer v) {
		activeVisualizer = v;
	}


	public void refreshVisualizers(int changeType, Statusbar statBar) {
	}


	public void showVisualizers() {
		Vector v2 = getVisualizers();

		JInternalFrame visAct = (JInternalFrame)getActiveVisualizer();

		for (int j=0; j<v2.size(); j++) {
			JInternalFrame vis = (JInternalFrame)v2.get(j);
			vis.setVisible(true);
		}

		setActiveVisualizer((AlignmentResultVisualizer)visAct);
		try { visAct.setSelected(true); } catch (Exception exe) {}
	}

	public void hideVisualizers() {

		Vector v2 = getVisualizers();

		for (int j=0; j<v2.size(); j++) {
			JInternalFrame vis = (JInternalFrame)v2.get(j);
			vis.setVisible(false);
		}
	}

	public void closeVisualizers() {
		for (AlignmentResultVisualizer v : myVisualizers) {
			v.closeMe();
		}
	}

	public boolean visualizersAreHidden() {
		boolean allHidden = true;

		JInternalFrame vif;

		for (int vis_ind = 0; vis_ind<myVisualizers.size(); vis_ind++) {
			vif = (JInternalFrame)myVisualizers.get(vis_ind);
			if (vif.isVisible()) { allHidden = false; }
		}

		return allHidden;

	}


	// Other
	// *****

	/**
	 * This method asks all runs to forget this alignment result.
	 * This should be called manually before trashing an alignment result object.
	 */
	public void deattachRuns() {
		for (Run r : runs) {
			r.removeAlignmentResult(this);
		}
	}

	public String toString() {
		return getNiceName();
	}

	public void selectAlignmentRow(int rowInd) {

		Vector<AlignmentResultVisualizer> visus= getVisualizers();
		for (AlignmentResultVisualizer vis : visus) {
			vis.selectAlignmentRow(rowInd);
		}
	}

}
