# Supplementary material for: Processing methods for differential analysis of LC/MS profile data
Source: BMC Bioinformatics. 2005 Jul 18;6:179. doi: 10.1186/1471-2105-6-179 (PMC1187873; doi:10.1186/1471-2105-6-179)
Supplement: Additional File 2 — MZmine Toolbox source code (version 0.42). The file includes the source code and license information of the MZmine Toolbox. [file 1471-2105-6-179-S2.zip › src/datastoring/Run.java]

/*
    Copyright 2005 VTT Biotechnology

    This file is part of MZmine.

    MZmine is free software; you can redistribute it and/or modify
    it under the terms of the GNU General Public License as published by
    the Free Software Foundation; either version 2 of the License, or
    (at your option) any later version.

    MZmine is distributed in the hope that it will be useful,
    but WITHOUT ANY WARRANTY; without even the implied warranty of
    MERCHANTABILITY or FITNESS FOR A PARTICULAR PURPOSE.  See the
    GNU General Public License for more details.

    You should have received a copy of the GNU General Public License
    along with MZmine; if not, write to the Free Software
    Foundation, Inc., 51 Franklin St, Fifth Floor, Boston, MA  02110-1301  USA
*/

package datastoring;


import java.util.*;
import java.awt.geom.Point2D;
import javax.swing.JLabel;

import javax.swing.JInternalFrame;

import ucar.nc2.NetcdfFile;
import ucar.nc2.NetcdfFileWriteable;
import ucar.nc2.Variable;
import ucar.nc2.DataType;

import ucar.ma2.Array;
import ucar.ma2.ArrayFloat;
//import ucar.ma2.ArrayFloat.D1;
import ucar.ma2.ArrayDouble;
//import ucar.ma2.ArrayDouble.D1;
import ucar.ma2.ArrayInt;
//import ucar.ma2.ArrayInt.D1;

import ucar.ma2.Index;
import ucar.ma2.IndexIterator;
import ucar.ma2.Range;


import datastoring.Scan;
import gui.MainWindow;
import visualizing.Visualizer;

import java.io.FileWriter;

import tools.Statusbar;
import tools.BackgroundThread;

import visualizing.PeakListView;

/**
 *
 */
public class Run {

	private final int bufSizeInScans = 100; // Amount of scans load at a time from Netcdf file

	private int paramRangeFoldMZ = 100;
	private int paramRangeFoldScanInd = 5;

	private float paramMZvsRTBalance = 10;		// When searching for nearest peak to cursor location, how many times more important is closeness in MZ direction than RT


    private Vector<Peak> peaks; 		// Each scan has its own vector containing all peak-objects for the scan

	//private Scan[] scans;
    private int[] scanStartIndexNetcdf;
    private float[] scanStartTimeNetcdf;

	// Name of this run for user interface
    private String niceName;

 	// Filename (and path) of the netcdf file
 	private String trueFilename;
 	private String workingFilename;


 	private NetcdfFile ncFile;
 	private boolean preloadDone;
 	private Variable scanIndex, allMassValues, allIntensityValues;

 	private NetcdfFileWriteable ncFileOut;


	// Cursor position in this data set
    private int cursorPositionScan;
    private float cursorPositionMZ;

	// Selected area of this data set
    private int selectionScanStart;
    private int selectionScanEnd;
    private float selectionMZStart;
    private float selectionMZEnd;

	// MZ range of the data set and intensity range
    private float dataMinMZ;
    private float dataMaxMZ;
    private float dataMinIntensity;
    private float dataMaxIntensity;
    private float dataTotalIntensity = 0;
    private boolean dataMinMaxFound = false;
    private int numOfScans;

	// Visualizers associated with this run
    private Vector<Visualizer> visualizers;
    private Visualizer activeVisualizer;

    // Alignments where this run is included
    private Vector<AlignmentResult> myAlignments = new Vector<AlignmentResult>();

	// Data types used for m/z and intensity measurements in CDF file
	private ucar.nc2.DataType massDataType;
	private ucar.nc2.DataType intensityDataType;

    private boolean dataModified = false;
    private int refreshNeeded = 0;


    public Run() {
		visualizers = new Vector<Visualizer>();
		clearSelection();
		preloadDone = false;
	}


	/**
	 * Methods for accessing NetCDF-file
	 */
	public void openNetcdfFile(String _workingFilename, String _trueFilename) throws Exception {

		workingFilename = _workingFilename;
		trueFilename = _trueFilename;

		StringTokenizer st = new StringTokenizer(trueFilename,"/:\\");
		String n="";
		while (st.hasMoreTokens()) { n = st.nextToken(); }

		setNiceName(n);

		niceName = n;

		// Open CDF file
		try {
			ncFile = new NetcdfFile(workingFilename); // NetCDF 2.1
		} catch (Exception e) {
			throw new Exception("Error: Unable to open NetCDF-file "+ getNiceName());
		}

	}

	public void closeNetcdfFile() throws Exception {

		// Close CDF file
		try {
			ncFile.close();
		} catch (Exception e) {
			throw new Exception("Error: Unable to close NetCDF-file " + getNiceName());
		}

	}


	/**
	 * Methods for accessing NetCDF-file
	 */
	public void openNetcdfFileForWriting() throws Exception {

		dataModified = true;

		// Open CDF file
		try {
			ncFileOut = new NetcdfFileWriteable(workingFilename);
		} catch (Exception e) {
			throw new Exception("Error: Unable to open (write-mode) NetCDF-file " + getNiceName());
		}

	}

	public void closeNetcdfFileForWriting() throws Exception {
		// Close CDF file
		try {
			ncFileOut.flush();
			ncFileOut.close();
		} catch (Exception e) {
			throw new Exception("Fatal error: Unable to close (write-mode) NetCDF-file! " + getNiceName());
		}
	}


	public void preloadNetcdfFile(Statusbar statBar) throws Exception {

		// Read scan start indeces from Netcdf file
		Variable scanIndexVariable = ncFile.findVariable("scan_index");
		numOfScans = scanIndexVariable.getShape()[0];

		// statBar.setStatusText("Opening NetCDF-file " + filename + ".");

		Array scanIndexArray = null;
		try {
			scanIndexArray = scanIndexVariable.read();
		} catch (Exception e) {
			throw new Exception("Error: Unable to preload NetCDF-file! " + getNiceName());
		}

		scanStartIndexNetcdf = new int[numOfScans+1]; // Extra element is required, because element i+1 is used to find the stop index corresponding to start index value at element i

		IndexIterator scanIndexIterator = scanIndexArray.getIndexIterator();
		int ind = 0;
		while (scanIndexIterator.hasNext()) {
			scanStartIndexNetcdf[ind] = ((Integer)scanIndexIterator.next()).intValue();
			ind++;
		}


		// Read scan times from Netcdf file
		Variable scanTimeVariable = ncFile.findVariable("scan_acquisition_time");
		Array scanTimeArray = null;
		try {
			scanTimeArray = scanTimeVariable.read();
		} catch (Exception e) {
			throw new Exception("Error: Unable to preload NetCDF-file! " + getNiceName());
		}

		scanStartTimeNetcdf = new float[numOfScans];

		IndexIterator scanTimeIterator = scanTimeArray.getIndexIterator();
		ind = 0;
		while (scanTimeIterator.hasNext()) {
			scanStartTimeNetcdf[ind] = ((Double)scanTimeIterator.next()).floatValue();
			ind++;
		}

		scanTimeIterator = null;
		scanTimeVariable = null;


		Variable massValuesVariable = ncFile.findVariable("mass_values");
		scanStartIndexNetcdf[numOfScans] = (int)massValuesVariable.getSize();	// This defines the end index of the last scan


		// Examine mz range of data set
		dataMinMZ = Float.MAX_VALUE;
		dataMaxMZ = 0;

		Variable mzRangeVariable = ncFile.findVariable("mass_range_min");
		Array dataVals;
		try {
			dataVals = mzRangeVariable.read();
		} catch (Exception e) {
			throw new Exception("Error: Unable to preload NetCDF-file! " + getNiceName());
		}
		IndexIterator dataValsIterator = dataVals.getIndexIterator();
		float f;
		while (dataValsIterator.hasNext()) {

			f = ((Double)dataValsIterator.next()).floatValue();
			if (dataMinMZ>f) { dataMinMZ = f; }
		}

		mzRangeVariable = ncFile.findVariable("mass_range_max");
		try {
			dataVals = mzRangeVariable.read();
		} catch (Exception e) {
			throw new Exception("Error: Unable to preload NetCDF-file! " + getNiceName());
		}
		dataValsIterator = dataVals.getIndexIterator();
		while (dataValsIterator.hasNext()) {
			f = ((Double)dataValsIterator.next()).floatValue();
			if (dataMaxMZ<f) { dataMaxMZ = f; }
		}

		// Examine datatypes used for mz and intensity measurements
		massValuesVariable = ncFile.findVariable("mass_values");
		massDataType = massValuesVariable.getDataType();
		Variable intensityValuesVariable = ncFile.findVariable("intensity_values");
		intensityDataType = intensityValuesVariable.getDataType();


		// Initialize intensity range variables
		dataMinIntensity = Float.MAX_VALUE;
		dataMaxIntensity = 0;
		dataMinMaxFound = false;

		// statBar.setStatusText("Successfully opened NetCDF-file " + filename + ".");

	}

	public Scan loadScanNetcdf(int scanNumber) {
		Scan s = new Scan(this);
		s.setScanNumber(scanNumber);

		return s;
	}

	public ucar.nc2.DataType getNetcdfMassDataType() {
		return massDataType;
	}

	public ucar.nc2.DataType getNetcdfIntensityDataType() {
		return intensityDataType;
	}


  	/**
	 * Methods for handling area selection
	 */

  	public void clearSelection() {
		selectionScanStart = -1;
		selectionScanEnd = -1;
		selectionMZStart = -1;
		selectionMZEnd = -1;
	}

  	public void clearSelectionScan() {
		selectionScanStart = -1;
		selectionScanEnd = -1;
	}

  	public void clearSelectionMZ() {
		selectionMZStart = -1;
		selectionMZEnd = -1;
	}

	public void setSelection(int scanStart, int scanEnd, float mzStart, float mzEnd) {
		selectionScanStart = scanStart;
		selectionScanEnd = scanEnd;
		selectionMZStart = mzStart;
		selectionMZEnd = mzEnd;
	}

	public void setSelectionScan(int scanStart, int scanEnd) {
		selectionScanStart = scanStart;
		selectionScanEnd = scanEnd;
	}

	public void setSelectionMZ(float mzStart, float mzEnd) {
		selectionMZStart = mzStart;
		selectionMZEnd = mzEnd;
	}

	public int getSelectionScanStart() {
		return selectionScanStart;
	}

	public int getSelectionScanEnd() {
			return selectionScanEnd;
	}

	public float getSelectionMZStart() {
			return selectionMZStart;
	}

	public float getSelectionMZEnd() {
			return selectionMZEnd;
	}


	public void setSelectionAroundPeak(float mz, float rt, float mzstdev, float duration) {

		int tmpMidScan = getScanNumByTime(rt);

		// Calc first and last scan in the zoom region
		float tmpTime = rt - paramRangeFoldScanInd * duration; if (tmpTime<0) { tmpTime=0; }
		int tmpStartScan = getScanNumByTime(tmpTime);
		tmpTime = rt + paramRangeFoldScanInd * duration;
		int tmpStopScan = getScanNumByTime(tmpTime);

		int zoomStartInd = tmpStartScan;
		int zoomStopInd = tmpStopScan;

		// Check that scan indices for zooming are reasonable
		while ((zoomStopInd-zoomStartInd)<10) { zoomStartInd--; zoomStopInd++;}
		if (zoomStartInd<0) { zoomStartInd = 0;}
		if (zoomStopInd>=getNumOfScans()) { zoomStopInd = getNumOfScans()-1; }

		// Calc limit of zoom region in MZ direction
		float zoomStartMZ = mz - paramRangeFoldMZ * mzstdev;
		float zoomStopMZ = mz + paramRangeFoldMZ * mzstdev;

		// Check that mz range for zooming is reasonable
		while ((zoomStopMZ-zoomStartMZ)<8) { zoomStartMZ -= 0.2; zoomStopMZ += 0.2;}
		if (zoomStartMZ<getDataMinMZ()) { zoomStartMZ = getDataMinMZ();}
		if (zoomStopMZ>=getDataMaxMZ()) { zoomStopMZ = getDataMaxMZ(); }

		// setCursorPosition(p.getMaxIntensityScanNum(), p.getCentroidMZMedian());
		setSelection(zoomStartInd, zoomStopInd, zoomStartMZ, zoomStopMZ);


	}

	public void setSelectionAroundPeak(Peak p) {
		float dur = getScanTime(p.getEndScan()) - getScanTime(p.getStartScan());
		setSelectionAroundPeak(p.getCentroidMZMedian(), p.getMaxIntensityTime(), p.getCentroidMZStdev(), dur);
	}


	/*
	 * Method for accessing basic data dimensions
	 */

	public float getDataMinMZ() {
		return dataMinMZ;
	}

	public float getDataMaxMZ() {
		return dataMaxMZ;
	}

	public float getDataMinIntensity() {
		return dataMinIntensity;
	}

	public float getDataMaxIntensity() {
		return dataMaxIntensity;
	}

	public float getDataTotalIntensity() {
		return dataTotalIntensity;
	}

	public void clearDataMinMaxIntensity() {
		dataMinMaxFound = false;
		dataMinIntensity = Float.MAX_VALUE;
		dataMaxIntensity = 0;
	}

	public int getNumOfScans() {
		return numOfScans;
	}

	public void setNiceName(String _name) {
		niceName = _name;
	}

	public String getNiceName() {
		return niceName;
	}


	/**
	 * Methods for accessing and manipulating cursor position
	 */

	public void setCursorPositionByPeakID(int _peakID) {
		Peak p = peaks.get(_peakID);

		float mz = p.getCentroidMZMedian();
		int scannum = p.getMaxIntensityScanNum();

		setCursorPosition(scannum, mz);
	}

	public void setCursorPositionByPeak(Peak p) {
		float mz = p.getCentroidMZMedian();
		int scannum = p.getMaxIntensityScanNum();

		setCursorPosition(scannum, mz);
	}


    public void setCursorPositionScan(int _cursorPositionScan) {
		cursorPositionScan = _cursorPositionScan;
	}

	public int getCursorPositionScan() {
		return cursorPositionScan;
	}

    public void setCursorPositionMZ(float _cursorPositionMZ) {
		cursorPositionMZ = _cursorPositionMZ;
	}

	public float getCursorPositionMZ() {
		return cursorPositionMZ;
	}

	public void setCursorPosition(int _cursorPositionScan, float _cursorPositionMZ) {
		cursorPositionScan = _cursorPositionScan;
		cursorPositionMZ = _cursorPositionMZ;
	}


	/**
	 * Methods for dealing with visualizers of this run
	 */

	public void closeVisualizers() {
		Enumeration e = visualizers.elements();
		Visualizer v;
		while (e.hasMoreElements()) {
			v = (Visualizer)e.nextElement();
			v.closeMe();
		}
	}

	public void addVisualizer(Visualizer v) {
		visualizers.add(v);
	}

	public Vector getVisualizers() {
		return visualizers;
	}

	public Visualizer getActiveVisualizer() {
		return activeVisualizer;
	}

	public void setActiveVisualizer(Visualizer v) {
		activeVisualizer = v;
	}

	public void refreshVisualizer(Visualizer v, int changeType, Statusbar statBar) {
		int firstAndLastScan[] = v.refreshInitialize(changeType);


		if (firstAndLastScan!=null) {
			if ( (gnsBufferSize)<(firstAndLastScan[1]-firstAndLastScan[0]) ) {
				statBar.setStatusText("Redrawing a visualizer.");
			}

			Variable massValuesVariable = ncFile.findVariable("mass_values");
			Variable intensityValuesVariable = ncFile.findVariable("intensity_values");
			Array massValuesArray;
			Array intensityValuesArray;
			float[] massValues;
			float[] intensityValues;

			int origin[] = new int[1];
			int shape[] = new int[1];

			float[] massBufferArray = null;
			float[] intensityBufferArray = null;

			int firstScanInBuffer = -1;
			int lastScanInBuffer = -1;
			int tmpInd1;
			int tmpInd2;

			initializeNextScan(firstAndLastScan[0], firstAndLastScan[1]);

			Scan s;
			for (int ind = firstAndLastScan[0]; ind<=firstAndLastScan[1]; ind++) {
				if ( (gnsBufferSize)<(firstAndLastScan[1]-firstAndLastScan[0]) ) {
					statBar.setStatusProgBar(ind-firstAndLastScan[0],firstAndLastScan[1]-firstAndLastScan[0]);
				}

				s = getNextScan();

				// Deliver this scan to visualizer
				v.refreshHaveOneScan(s, changeType);
			}
			dataMinMaxFound = true;
		}
		finalizeNextScan();
		v.refreshFinalize(changeType);
		if ( (gnsBufferSize)<(firstAndLastScan[1]-firstAndLastScan[0]) ) {
			statBar.setStatusText("Redrawing a visualizer done.");
			statBar.disableProgBar();
		}

	}


	public int getRefreshNeeded() {
		return refreshNeeded;
	}


	public boolean visualizersAreHidden() {
		boolean allHidden = true;

		JInternalFrame vif;
		for (int vis_ind = 0; vis_ind<visualizers.size(); vis_ind++) {
			vif = (JInternalFrame)visualizers.get(vis_ind);
			if (vif.isVisible()) { allHidden = false; }
		}

		return allHidden;
	}


	public void showVisualizers() {
		Vector v2 = getVisualizers();

		JInternalFrame visAct = (JInternalFrame)getActiveVisualizer();

		for (int j=0; j<v2.size(); j++) {
			JInternalFrame vis = (JInternalFrame)v2.get(j);
			//try { vis.setIcon(false); } catch (Exception exe) {}
			if (vis instanceof PeakListView) {
				if (getPeaks()!=null) { vis.setVisible(true);}
			} else {
				vis.setVisible(true);
			}
		}

		setActiveVisualizer((Visualizer)visAct);
		try { visAct.setSelected(true); } catch (Exception exe) {}
	}

	public void hideVisualizers() {

		Vector v2 = getVisualizers();

		for (int j=0; j<v2.size(); j++) {
			JInternalFrame vis = (JInternalFrame)v2.get(j);
			// try { vis.setIcon(true); } catch (Exception exe) {}
			if (vis instanceof PeakListView) {
				if (getPeaks()!=null) { vis.setVisible(false);}
			} else {
				vis.setVisible(false);
			}
		}
	}


	public void refreshVisualizers(int changeType, Statusbar statBar) {

		Visualizer v;
		int firstAndLastScans[][] = new int[visualizers.size()][2];
		int vis_ind;


		// If all visualizers are hidden, do not refresh.
		if (visualizersAreHidden()) {
			refreshNeeded = changeType;
			return;
		}

		refreshNeeded = 0;

		// Get requested scan ranges from each visualizer (and prepare them for a refresh)
		for (vis_ind = 0; vis_ind<visualizers.size(); vis_ind++) {
			v = (Visualizer)visualizers.get(vis_ind);
			firstAndLastScans[vis_ind] = v.refreshInitialize(changeType);
		}

		// Find the range that overlaps all requested ranges
		int firstAndLastScan[] = new int[2];	// Min and Max of all requests from visualizers
		boolean somethingIsNeeded = false;
		firstAndLastScan[0]=Integer.MAX_VALUE;
		firstAndLastScan[1]=Integer.MIN_VALUE;
		vis_ind = 0;
		while ( (vis_ind<visualizers.size()) && (firstAndLastScans[vis_ind]==null) ) {
			vis_ind++;
		}
		for (;vis_ind<visualizers.size(); vis_ind++) {
			if ( (firstAndLastScans[vis_ind]!=null) && (firstAndLastScans[vis_ind][0]<firstAndLastScan[0]) ) {
				somethingIsNeeded = true;
				firstAndLastScan[0] = firstAndLastScans[vis_ind][0];
			}
			if ( (firstAndLastScans[vis_ind]!=null) && (firstAndLastScans[vis_ind][1]>firstAndLastScan[1]) ) {
				somethingIsNeeded = true;
				firstAndLastScan[1] = firstAndLastScans[vis_ind][1];
			}
		}


		if (somethingIsNeeded) {
			if ( (gnsBufferSize)<(firstAndLastScan[1]-firstAndLastScan[0]) ) {
				statBar.setStatusText("Redrawing visualizers for " + getNiceName());
				statBar.setStatusProgBar(0,firstAndLastScan[1]-firstAndLastScan[0]);
			}

			Variable massValuesVariable = ncFile.findVariable("mass_values");
			Variable intensityValuesVariable = ncFile.findVariable("intensity_values");
			Array massValuesArray;
			Array intensityValuesArray;
			float[] massValues;
			float[] intensityValues;
			int origin[] = new int[1];
			int shape[] = new int[1];

			float[] massBufferArray = null;
			float[] intensityBufferArray = null;

			int firstScanInBuffer = -1;
			int lastScanInBuffer = -1;
			int tmpInd1;
			int tmpInd2;

			Scan s;

			initializeNextScan(firstAndLastScan[0], firstAndLastScan[1]);

			for (int ind = firstAndLastScan[0]; ind<=firstAndLastScan[1]; ind++) {
				if ( (gnsBufferSize)<(firstAndLastScan[1]-firstAndLastScan[0]) ) {
					statBar.setStatusProgBar(ind-firstAndLastScan[0],firstAndLastScan[1]-firstAndLastScan[0]);
				}

				s = getNextScan();

				// Deliver requested scans to visualizers
				for (vis_ind = 0; vis_ind<visualizers.size(); vis_ind++) {
					if ( (firstAndLastScans[vis_ind]!=null) && (firstAndLastScans[vis_ind][0]<=ind) && (firstAndLastScans[vis_ind][1]>=ind) ) {
						v = (Visualizer)visualizers.get(vis_ind);
						v.refreshHaveOneScan(s, changeType);
					}
				}
			}
		}

		finalizeNextScan();

		// Finalize refersh on all visualizers
		for (vis_ind = 0; vis_ind<visualizers.size(); vis_ind++) {
			v = (Visualizer)visualizers.get(vis_ind);
			v.refreshFinalize(changeType);
		}

		if ( (somethingIsNeeded) && ((gnsBufferSize)<(firstAndLastScan[1]-firstAndLastScan[0])) ) {
			statBar.setStatusText("Redrawing visualizers for " + getNiceName() + " done.");
			statBar.disableProgBar();
		}


	}


	/**
	 * Methods for dealing with alignments where this run is a member
	 */
	 public void addAlignmentResult(AlignmentResult ar) {
		 myAlignments.add(ar);
	 }

	 public Vector<AlignmentResult> getAlignmentResults() {
		 return myAlignments;
	 }

	 public void removeAlignmentResult(AlignmentResult ar) {
		 myAlignments.remove(ar);
	 }


	/**
	 * Methods for storing and retrieving individual scans
	 */

 	public void setScan(int scanNumber, Scan s) throws Exception {

		if (scanNumber<0) { return; }
		if (scanNumber>=numOfScans) { return; }
		int origin[] = new int[1];
		int shape[] = new int[1];

		origin[0] = scanStartIndexNetcdf[scanNumber];
		shape[0] = scanStartIndexNetcdf[scanNumber+1]-scanStartIndexNetcdf[scanNumber];


		Variable intensityValuesVariable = ncFileOut.findVariable("intensity_values");

		float[] intensityValues = s.getIntensityValues();

		// Check what data type is used for representing intensity values
		if (intensityDataType.getPrimitiveClassType() == float.class) {
			ucar.ma2.ArrayFloat.D1 intensityValuesArray = new ucar.ma2.ArrayFloat.D1(intensityValues.length);
			for (int ind=0; ind<intensityValues.length; ind++) { intensityValuesArray.set(ind, (float)intensityValues[ind]); }
			try { ncFileOut.write("intensity_values", origin, intensityValuesArray); } catch (Exception e) { throw new Exception("Fatal error: Could not write to NetCDF-file."); }
		} else
		if (intensityDataType.getPrimitiveClassType() == double.class) {
			ucar.ma2.ArrayDouble.D1 intensityValuesArray = new ucar.ma2.ArrayDouble.D1(intensityValues.length);
			for (int ind=0; ind<intensityValues.length; ind++) { intensityValuesArray.set(ind, intensityValues[ind]); }
			try { ncFileOut.write("intensity_values", origin, intensityValuesArray); } catch (Exception e) { throw new Exception("Fatal error: Could not write to NetCDF-file."); }
		} else
		if (intensityDataType.getPrimitiveClassType() == int.class) {
			ucar.ma2.ArrayInt.D1 intensityValuesArray = new ucar.ma2.ArrayInt.D1(intensityValues.length);
			for (int ind=0; ind<intensityValues.length; ind++) { intensityValuesArray.set(ind, (int)java.lang.Math.round(intensityValues[ind])); }
			try { ncFileOut.write("intensity_values", origin, intensityValuesArray); } catch (Exception e) { throw new Exception("Fatal error: Could not write to NetCDF-file."); }
		} else
			System.err.println("Unsupported data type used for representing intensity values in file " + getNiceName());

	}

	private int gnsCurrentScanNumber;
	private int gnsStartScanNumber;
	private int gnsStopScanNumber;
	private int gnsFirstScanInBuffer = -1;
	private int gnsLastScanInBuffer = -1;
	private int gnsNextFirstScanInBuffer;
	private int gnsNextLastScanInBuffer;

	private final int gnsBufferSize = 100;
	private Variable gnsMassValuesVariable;
	private Variable gnsIntensityValuesVariable;

	private float[] gnsMassBuffer;
	private float[] gnsIntensityBuffer;
/*
	private float[] gnsNextMassBuffer;
	private float[] gnsNextIntensityBuffer;
*/
	private int gnsOrigin[] = new int[1];
	private int gnsShape[] = new int[1];

	private BackgroundThread gnsBackgroundThread;

	private float gnsTmpTotalIntensity = 0;

	public void initializeNextScan(int startScanNumber, int stopScanNumber) {

		if ( (startScanNumber==0) && (stopScanNumber==(numOfScans-1)) ) { dataTotalIntensity = 0; }

		gnsFirstScanInBuffer = -1;
		gnsLastScanInBuffer = -1;

		gnsCurrentScanNumber = startScanNumber;
		gnsStartScanNumber = startScanNumber;
		gnsStopScanNumber = stopScanNumber;
		gnsMassValuesVariable = ncFile.findVariable("mass_values");
		gnsIntensityValuesVariable = ncFile.findVariable("intensity_values");

		// Start next reading
		gnsNextFirstScanInBuffer = gnsStartScanNumber;
		gnsNextLastScanInBuffer = gnsNextFirstScanInBuffer + gnsBufferSize - 1;
		if (gnsNextLastScanInBuffer>=numOfScans) { gnsNextLastScanInBuffer = numOfScans-1; }
		if (gnsNextLastScanInBuffer>=gnsStopScanNumber) { gnsNextLastScanInBuffer = gnsStopScanNumber; }

		gnsOrigin[0] = scanStartIndexNetcdf[gnsNextFirstScanInBuffer];
		gnsShape[0] = scanStartIndexNetcdf[gnsNextLastScanInBuffer+1]-scanStartIndexNetcdf[gnsNextFirstScanInBuffer];

		gnsBackgroundThread = new BackgroundThread(this, gnsOrigin, gnsShape, gnsMassValuesVariable, gnsIntensityValuesVariable, BackgroundThread.TASK_READTOBUFFER);
		gnsBackgroundThread.start();

	}


	public Scan getNextScan() {

		// If current scan is not in buffer, read more scans to buffer
		if ( (gnsFirstScanInBuffer>gnsCurrentScanNumber) || (gnsLastScanInBuffer<gnsCurrentScanNumber) ) {

			// Wait until read done and get next buffer values
			gnsMassBuffer = gnsBackgroundThread.getMassFloats();
			gnsIntensityBuffer = gnsBackgroundThread.getIntensityFloats();

			// update buffer variables
			gnsFirstScanInBuffer = gnsNextFirstScanInBuffer;
			gnsLastScanInBuffer = gnsNextLastScanInBuffer;

			// Start next reading
			gnsNextFirstScanInBuffer = gnsLastScanInBuffer + 1;
			gnsNextLastScanInBuffer = gnsNextFirstScanInBuffer + gnsBufferSize - 1;
			if (gnsNextLastScanInBuffer>=numOfScans) { gnsNextLastScanInBuffer = numOfScans-1; }
			if (gnsNextLastScanInBuffer>=gnsStopScanNumber) { gnsNextLastScanInBuffer = gnsStopScanNumber; }

			if ( (gnsNextFirstScanInBuffer<numOfScans) && (gnsNextFirstScanInBuffer<=gnsStopScanNumber) ) {

				gnsOrigin[0] = scanStartIndexNetcdf[gnsNextFirstScanInBuffer];
				gnsShape[0] = scanStartIndexNetcdf[gnsNextLastScanInBuffer+1]-scanStartIndexNetcdf[gnsNextFirstScanInBuffer];

				gnsBackgroundThread = new BackgroundThread(this, gnsOrigin, gnsShape, gnsMassValuesVariable, gnsIntensityValuesVariable, BackgroundThread.TASK_READTOBUFFER);
				gnsBackgroundThread.start();
			}

		}


		// Pick up current scan from buffer
		int tmpInd1 = scanStartIndexNetcdf[gnsCurrentScanNumber]-scanStartIndexNetcdf[gnsFirstScanInBuffer];
		int tmpInd2 = scanStartIndexNetcdf[gnsCurrentScanNumber+1]-scanStartIndexNetcdf[gnsFirstScanInBuffer];

		float[] massValues = new float[tmpInd2-tmpInd1];
		float[] intensityValues = new float[tmpInd2-tmpInd1];

		float d;
		for (int ind2=tmpInd1; ind2<tmpInd2; ind2++) {
			massValues[ind2-tmpInd1] = gnsMassBuffer[ind2];
			d = gnsIntensityBuffer[ind2];
			gnsTmpTotalIntensity += d;
			if (d>dataMaxIntensity) { dataMaxIntensity = d; }
			intensityValues[ind2-tmpInd1] = d;
		}

		// And return it as a Scan object to the caller
		Scan s = new Scan(this);
		s.setScanNumber(gnsCurrentScanNumber);
		s.setMassValues(massValues);
		s.setIntensityValues(intensityValues);

		gnsCurrentScanNumber++;

		return s;

	}


	public void finalizeNextScan() {
		gnsCurrentScanNumber = -2;
		gnsFirstScanInBuffer = -1;
		gnsLastScanInBuffer = -3;
		gnsMassValuesVariable = null;
		gnsIntensityValuesVariable = null;

		gnsMassBuffer = null;
		gnsIntensityBuffer = null;

		if ((gnsStartScanNumber==0) && (gnsStopScanNumber==(numOfScans-1))) { dataTotalIntensity = gnsTmpTotalIntensity; }

	}


    public Scan getScan(int scanNumber) {
		if (scanNumber<0) { return null; }
		if (scanNumber>=numOfScans) { return null; }
		int origin[] = new int[1];
		int shape[] = new int[1];

		origin[0] = scanStartIndexNetcdf[scanNumber];
		shape[0] = scanStartIndexNetcdf[scanNumber+1]-scanStartIndexNetcdf[scanNumber];

		Variable massValuesVariable = ncFile.findVariable("mass_values");
		Variable intensityValuesVariable = ncFile.findVariable("intensity_values");


		Array massValuesArray;
		Array intensityValuesArray;
		try {
			massValuesArray = massValuesVariable.read(origin, shape);
			intensityValuesArray = intensityValuesVariable.read(origin, shape);
		} catch (Exception e) {
			return null;
		}

		float[] massBufferArray = (float[])massValuesArray.copyTo1DJavaArray();
		float[] intensityBufferArray = (float[])intensityValuesArray.copyTo1DJavaArray();

		float[] massValues = new float[massBufferArray.length];
		float[] intensityValues = new float[intensityBufferArray.length];

		Scan s = new Scan(this);
		s.setScanNumber(scanNumber);
		s.setMassValues(massValues);
		s.setIntensityValues(intensityValues);

		return s;

    } // end getScan


	/**
	 * Methods for dealing with peaks
	 */

	public void selectNearestPeak(float mz, int scan, float ratioMZvsRT, MainWindow mainWin) {
		// Find nearest peak
		Peak p = findNearestPeak(mz,scan,ratioMZvsRT);
		if (p==null) { return; } // No peaks or something else is wrong?
		int peakInd = peaks.indexOf(p);

		// Set cursor on nearest peak
		float peakMZ = p.getCentroidMZMedian();
		int peakScan = p.getMaxIntensityScanNum();

		setCursorPosition(peakScan, peakMZ);

		// If cursor is outside visible range, change zoom to around the selected peak
		boolean refreshSelection = false;

		if  (
				( (getSelectionScanStart()>=0) && (peakScan<getSelectionScanStart()) ) || // out from left edge
				( (getSelectionScanEnd()>=0) && (peakScan>getSelectionScanEnd()) ) || // out from right edge
				( (getSelectionMZStart()>=0) && (peakMZ<getSelectionMZStart()) ) || // out from bottom
				( (getSelectionMZEnd()>=0) && (peakMZ>getSelectionMZEnd()) ) // out from top
			) {

			setSelectionAroundPeak(p);
			refreshSelection = true;
		}

		// Call selectPeakFromList on peak list visualizer (dirty..)
		Object obj;
		for (int i=0; i<visualizers.size(); i++) {
			obj = visualizers.get(i);
			if (obj instanceof PeakListView) {
				boolean tmpB = ((PeakListView)obj).getAutoRefresh();
				((PeakListView)obj).setAutoRefresh(false);
				((PeakListView)obj).selectPeakFromList(peakInd);
				((PeakListView)obj).setAutoRefresh(tmpB);
			}
		}

		// Refresh all visualizers (cursor position changed or selection changed, if necessary)

		if (!refreshSelection) {

			BackgroundThread bt = new BackgroundThread(mainWin, this, Visualizer.CHANGETYPE_CURSORPOSITION_BOTH, BackgroundThread.TASK_REFRESHVISUALIZERS);
			bt.start();
		} else {

			BackgroundThread bt = new BackgroundThread(mainWin, this, Visualizer.CHANGETYPE_SELECTION_BOTH, BackgroundThread.TASK_REFRESHVISUALIZERS);
			bt.start();
		}


	}

	private Peak findNearestPeak(float mz, int scan, float ratioMZvsRT) {
		Peak tmpP;
		float tmpDistance;
		float rt = getScanTime(scan);

		Peak nearestP = null;
		float nearestDistance = Float.MAX_VALUE;

		if ((peaks==null) || (peaks.size()==0)) { return null; }

		for (int i=0; i<peaks.size(); i++) {
			tmpP = peaks.get(i);
			tmpDistance = java.lang.Math.abs(mz-tmpP.getCentroidMZMedian())+ratioMZvsRT*java.lang.Math.abs(rt-tmpP.getMaxIntensityTime());
			if (nearestDistance>=tmpDistance) {
				nearestP = tmpP;
				nearestDistance = tmpDistance;
			}
		}

		return nearestP;
	}

	public void clearPeaks() {
		peaks = null;
	}

	public void setPeaks(Vector<Peak> _peaks) {
		peaks = _peaks;
	}

	public Vector<Peak> getPeaks() {
		return peaks;
	}

	public Peak getPeak(int index) {
		return peaks.get(index);
	}

	public int getPeakIndex(Peak p) {
		return peaks.indexOf(p);
	}

	public Vector<Peak> getPeaksForScans(int startScan, int stopScan) {

		if (peaks==null) return null;

		if ((startScan == 0) && (stopScan == (numOfScans-1)) ) {
			return peaks;
		}

		Vector<Peak> peaksInside = new Vector<Peak>();
		Peak p;

		for (int i=0; i<peaks.size(); i++) {
			p = peaks.get(i);
			if ( (p.getStartScan()<stopScan) && (p.getEndScan()>startScan) ) {
				peaksInside.add(p);
			}
		}
		return peaksInside;
	}

	public int getScanNumByTime(float scanTime) {
		for (int i=0; i<numOfScans; i++) {
			if (scanStartTimeNetcdf[i]>=scanTime) { return i; }
		}
		return (numOfScans-1);
	}

	public float getScanTime(int scanNum) {
		return scanStartTimeNetcdf[scanNum];
	}

	public float getScanTimeFirst() {
		return scanStartTimeNetcdf[0];
	}

	public float getScanTimeLast() {
		return scanStartTimeNetcdf[numOfScans-1];
	}

	public void writePeakListToFile(String fname) {
		// Open file
		FileWriter fw;
		try {
			fw = new FileWriter(fname);
		} catch (Exception e) {
			System.err.println("Could not open file " + fname + "for writing.");
			return;
		}

		// Loop through peaks
		Enumeration<Peak> pe = peaks.elements();
		Peak p;
		float medianMZ;
		float stdevMZ;
		float maxIntTime;
		int startScan;
		int endScan;
		float scanDuration;
		float peakHeight;
		float peakArea;
		String s = "" + "M/Z median" + "\t" + "M/Z stdev" + "\t" + "t of max intensity" + "\t" + "Duration" + "\t" + "Height" + "\t" + "Area" + "\n";
		try {
			fw.write(s);
		} catch (Exception e) {
			System.err.println("Could not open file " + fname + "for writing.");
			return;
		}
		while (pe.hasMoreElements()) {
			p = pe.nextElement();
			medianMZ = p.getCentroidMZMedian();
			stdevMZ = p.getCentroidMZStdev();
			maxIntTime = getScanTime(p.getMaxIntensityScanNum());
			scanDuration = getScanTime(p.getEndScan()) - getScanTime(p.getStartScan());
			peakHeight = p.getMaxIntensity();
			peakArea = p.getArea();
			s = "" + medianMZ + "\t" + stdevMZ + "\t" + maxIntTime + "\t" + scanDuration + "\t" + peakHeight + "\t" + peakArea + "\n";
			try {
				fw.write(s);
			} catch (Exception e) {
				System.err.println("Could not open file " + fname + "for writing.");
				return;
			}
		}

		// Close file
		try {
			fw.close();
		} catch (Exception e) {
			System.err.println("Could not close file " + fname + "after writing.");
			return;
		}

	}

	public String getTrueFilename() {
		return trueFilename;
	}

	public String getWorkingFilename() {
		return workingFilename;
	}

	public boolean getDataModifiedStatus() {
		return dataModified;
	}

	public String toString() {
		return getNiceName();
	}


 } // end Run
