# Supplementary material for: Processing methods for differential analysis of LC/MS profile data
Source: BMC Bioinformatics. 2005 Jul 18;6:179. doi: 10.1186/1471-2105-6-179 (PMC1187873; doi:10.1186/1471-2105-6-179)
Supplement: Additional File 2 — MZmine Toolbox source code (version 0.42). The file includes the source code and license information of the MZmine Toolbox. [file 1471-2105-6-179-S2.zip › src/datastoring/Scan.java]

/*
    Copyright 2005 VTT Biotechnology

    This file is part of MZmine.

    MZmine is free software; you can redistribute it and/or modify
    it under the terms of the GNU General Public License as published by
    the Free Software Foundation; either version 2 of the License, or
    (at your option) any later version.

    MZmine is distributed in the hope that it will be useful,
    but WITHOUT ANY WARRANTY; without even the implied warranty of
    MERCHANTABILITY or FITNESS FOR A PARTICULAR PURPOSE.  See the
    GNU General Public License for more details.

    You should have received a copy of the GNU General Public License
    along with MZmine; if not, write to the Free Software
    Foundation, Inc., 51 Franklin St, Fifth Floor, Boston, MA  02110-1301  USA
*/

package datastoring;


import java.util.*;
import java.util.Vector;

/**
 * This class represent one spectrum of a run
 */
public class Scan {

    private float[] massValues; // Mass values of the scan
    private float[] intensityValues; // Intensity values of the scan
    private int scanNumber; // Consecutive number of this scan in a run
    private Run myRun;

	/**
	 * Constructor initializes an empty scan object
	 *
	 */
	public Scan(Run _run) {
		myRun = _run;
	}


	/**
	 * Calculates the sum of intensities in the spectra
	 *
	 *
	 * @return	sum of all intensities
	 */
	public float getTotalIonCurrent() {
		float intensitysum = 0;

		for (int ei=0; ei<intensityValues.length; ei++) {
			intensitysum += intensityValues[ei];
		}

		return intensitysum;

	} // end getTotalIonCurrent


	/**
	 * Calculates the sum of intensities inside the specified range of the spectra
	 *
	 *
	 * @return	sum of intensities inside the specified subspace of the spectra
	 * @param minMZ		start of the subspace (-1 = unlimited)
	 * @param maxMZ		end of the subspace (-1 = unlimited)
	 */
	public float getExtractedIonCurrent(float minMZ, float maxMZ) {
		// your code here
		float intensitysum = 0;
		float mzvalue;

		for(int ei=0; ei<intensityValues.length; ei++) {
			mzvalue = massValues[ei];
			if ((minMZ==-1) || (minMZ<=mzvalue)) {
				if ((maxMZ==-1) || (maxMZ>=mzvalue)) {
					intensitysum += intensityValues[ei];
				}
			}
		}

		return intensitysum;
	} // end getExtractedIonCurrent


	/**
	 * Return intensity values gridded to given number of mz bins over the specified range
	 *
	 * @param	startMZ	Start of MZ-range for gridding
	 * @param	stopMZ	End of MZ-range for gridding
	 * @param	binnum	Number of bins inside the range
	 *
	 */
	public float[] getBinnedIntensities(float startMZ, float stopMZ, int numOfBins) {

		float[] leftBorderInts = new float[numOfBins+2];
		float[] rightBorderInts = new float[numOfBins+2];
		float[] maxInts = new float[numOfBins];

		boolean[] leftBorderExists = new boolean[numOfBins+2];
		boolean[] rightBorderExists = new boolean[numOfBins+2];
		boolean[] maxExists = new boolean[numOfBins];

		float binwidth = (stopMZ-startMZ)/numOfBins;
		int bini;

		int prevbin; float prevint;
		int nextbin; float nextint;


		// We assume that massValues are already in sorted order!

		for (bini=0; bini<(numOfBins+2); bini++) {
			leftBorderInts[bini] = 0;
			leftBorderExists[bini] = false;
			rightBorderInts[bini] = 0;
			rightBorderExists[bini] = false;
		}
		for (bini=0; bini<(numOfBins); bini++) {
			maxInts[bini] = 0;
			maxExists[bini] = false;
		}


		// Skip values smaller than startMZ and record last (mz, intensity) pair before the first bin
		int mi=0;
		rightBorderInts[0] = 0;
		rightBorderExists[0] = true;
		while (mi<massValues.length) {
			if (massValues[mi]<startMZ) {
				rightBorderInts[0] = intensityValues[mi];
				mi++;
			} else {
				break;
			}
		}


		float limitMZ = startMZ+binwidth;
		bini = 0;
		while (mi<massValues.length) {
			// If this mass value fits inside current bin, increased bin's intensity with this intensity value
			if (massValues[mi]<limitMZ) {
				if (maxInts[bini]<=intensityValues[mi]) { maxInts[bini] = intensityValues[mi]; maxExists[bini] = true;}

				if (leftBorderExists[bini+1]==false) { leftBorderInts[bini+1] = intensityValues[mi]; leftBorderExists[bini+1]=true; }
				rightBorderInts[bini+1] = intensityValues[mi]; rightBorderExists[bini+1] = true;
				mi++;
			} else {
				// Else move to next bin and check fitness during next loop
				bini++;
				if (bini==numOfBins) break;
				limitMZ += binwidth;
			}
		}


		// Find first (mz, intensity) pair after the last bin
		if (mi<massValues.length) {
			leftBorderInts[numOfBins+1] = intensityValues[mi];
			leftBorderExists[numOfBins+1] = true;
		} else {
			leftBorderInts[numOfBins+1] = 0;
			leftBorderExists[numOfBins+1] = true;
		}


		// Interpolate intensity values for those bins which have zero measurement hits
		// 1) fix end points separately

		prevint = 0; prevbin=0; nextint=0; nextbin=0;
		for (mi = 0; mi<numOfBins; mi++) {
			// if this bin is empty, lets interpolate some intensity to it
			if (maxExists[mi]==false) {


				// Search for previous non-empty bin
				for (int ni=(mi-1); ni>=(0-1); ni--) {
					if (rightBorderExists[ni+1]!=false) {
						prevbin = ni;
						prevint = rightBorderInts[ni+1];
						break;
					}
				}

				// Search for next non-empty bin
				for (int ni=(mi+1); ni<=(numOfBins+1); ni++) {
					if (leftBorderExists[ni+1]!=false) {
						nextbin = ni;
						nextint = leftBorderInts[ni+1];
						break;
					}
				}
				maxInts[mi] = prevint + ( (nextint-prevint) / ( (float)nextbin-(float)prevbin ) ) *( (float)mi-(float)prevbin );
			}
		}

		return maxInts;
	}


	/**
	 * Set/get methods for attributes
	 */
	public void setScanNumber(int _scanNumber) {
		scanNumber = _scanNumber;
	}
	public int getScanNumber() {
		return scanNumber;
	}

	public void setMassValues(float[] _massValues) {
		massValues = _massValues;

	}
	public float[] getMassValues() {
		return massValues;
	}

	public void setIntensityValues(float[] _intensityValues) {
		intensityValues = _intensityValues;
	}

	public float[] getIntensityValues() {
		return intensityValues;
	}


 } // end Scan
