# Supplementary material for: Processing methods for differential analysis of LC/MS profile data
Source: BMC Bioinformatics. 2005 Jul 18;6:179. doi: 10.1186/1471-2105-6-179 (PMC1187873; doi:10.1186/1471-2105-6-179)
Supplement: Additional File 2 — MZmine Toolbox source code (version 0.42). The file includes the source code and license information of the MZmine Toolbox. [file 1471-2105-6-179-S2.zip › src/gui/AboutDialog.java]

/*
    Copyright 2005 VTT Biotechnology

    This file is part of MZmine.

    MZmine is free software; you can redistribute it and/or modify
    it under the terms of the GNU General Public License as published by
    the Free Software Foundation; either version 2 of the License, or
    (at your option) any later version.

    MZmine is distributed in the hope that it will be useful,
    but WITHOUT ANY WARRANTY; without even the implied warranty of
    MERCHANTABILITY or FITNESS FOR A PARTICULAR PURPOSE.  See the
    GNU General Public License for more details.

    You should have received a copy of the GNU General Public License
    along with MZmine; if not, write to the Free Software
    Foundation, Inc., 51 Franklin St, Fifth Floor, Boston, MA  02110-1301  USA
*/

package gui;


/**
 *
 * @author  mkatajam
 */
public class AboutDialog extends javax.swing.JFrame {


	private String contentString = "<html> <center> <h1>MZmine</h1> <h3>Version 0.42</h3> <p> Software written and designed by<br> Mikko Katajamaa (Turku Centre for Biotechnology) and <br> Matej Ore&#353;i&#269; (VTT Biotechnology) </p> <p> Please send questions and comments to <a href=\"mailto:mzmine@btk.fi\">mzmine@btk.fi</a>. </p> </center> <br> <h3>Copyright and license information for MZmine</h3> <p> Copyright (c) 2005 VTT Biotechnology. </p> <p> This program is free software; you can redistribute it and/or modify it under the terms of the GNU General Public License as published by the Free Software Foundation; either version 2 of the License, or (at your option) any later version. </p> <p> This program is distributed in the hope that it will be useful, but WITHOUT ANY WARRANTY; without even the implied warranty of MERCHANTABILITY or FITNESS FOR A PARTICULAR PURPOSE.  See the GNU General Public License for more details. </p> <p> You should have received a copy of the GNU General Public License along with this program; if not, write to the Free Software Foundation, Inc., 51 Franklin Street, Fifth Floor, Boston, MA  02110-1301, USA. </p> <br> <h3>Acknowledgements</h3> <p>MZmine uses some pieces of third-party code. We are thankful to the authors for their code.</p> <ul> <li><i>NetCDF for Java library</i> by Unidata Community <li><i>ExampleFileFilter.java, TableMap.java, TableSorter.java</i> by Sun Microsystems, Inc. </ul> </p> <br> <h3>Copyright and license information for NetCDF for Java library</h3> <p> GNU Lesser General Public License (LGPL). </p> <br> <h3>Copyright and license information for ExampleFileFilter.java, TableMap.java, TableSorter.java</h3> <p>Copyright (c) 2004 Sun Microsystems, Inc. All Rights Reserved.</p> <p> Redistribution and use in source and binary forms, with or without modification, are permitted provided that the following conditions are met: <ul> <li>Redistribution of source code must retain the above copyright notice, this list of conditions and the following disclaimer. <li>Redistribution in binary form must reproduce the above copyright notice, this list of conditions and the following disclaimer in the documentation and/or other materials provided with the distribution. </ul> </p> <p> Neither the name of Sun Microsystems, Inc. or the names of contributors may be used to endorse or promote products derived from this software without specific prior written permission. </p> <p> This software is provided \"AS IS,\" without a warranty of any kind. ALL EXPRESS OR IMPLIED CONDITIONS, REPRESENTATIONS AND WARRANTIES, INCLUDING ANY IMPLIED WARRANTY OF MERCHANTABILITY, FITNESS FOR A PARTICULAR PURPOSE OR NON-INFRINGEMENT, ARE HEREBY EXCLUDED. SUN MIDROSYSTEMS, INC. (\"SUN\") AND ITS LICENSORS SHALL NOT BE LIABLE FOR ANY DAMAGES SUFFERED BY LICENSEE AS A RESULT OF USING, MODIFYING OR DISTRIBUTING THIS SOFTWARE OR ITS DERIVATIVES. IN NO EVENT WILL SUN OR ITS LICENSORS BE LIABLE FOR ANY LOST REVENUE, PROFIT OR DATA, OR FOR DIRECT, INDIRECT, SPECIAL, CONSEQUENTIAL, INCIDENTAL OR PUNITIVE DAMAGES, HOWEVER CAUSED AND REGARDLESS OF THE THEORY OF LIABILITY, ARISING OUT OF THE USE OF OR INABILITY TO USE THIS SOFTWARE, EVEN IF SUN HAS BEEN ADVISED OF THE POSSIBILITY OF SUCH DAMAGES. </p> <p> You acknowledge that this software is not designed, licensed or intended for use in the design, construction, operation or maintenance of any nuclear facility. </p> </body> </html>";

    /** Creates new form AboutDialog */
    public AboutDialog(MainWindow mainWin) {

        initComponents();
        setBounds(0,0, 600, 300);
        setDefaultLookAndFeelDecorated(true);
        setLocationRelativeTo(mainWin);
    }

    /** This method is called from within the constructor to
     * initialize the form.
     * WARNING: Do NOT modify this code. The content of this method is
     * always regenerated by the Form Editor.
     */
    private void initComponents() {//GEN-BEGIN:initComponents
        jButton1 = new javax.swing.JButton();
        jEditorPane1 = new javax.swing.JEditorPane();
        textScroll = new javax.swing.JScrollPane();


        setTitle("About MZmine");
        jButton1.setText("OK!");
        jButton1.addActionListener(new java.awt.event.ActionListener() {
            public void actionPerformed(java.awt.event.ActionEvent evt) {
                jButton1ActionPerformed(evt);
            }
        });

        getContentPane().add(jButton1, java.awt.BorderLayout.SOUTH);

        jEditorPane1.setBorder(new javax.swing.border.MatteBorder(new java.awt.Insets(0, 10, 10, 10), new java.awt.Color(255,255,255)));
        //jEditorPane1.setFont(new java.awt.Font("Arial Black", 0, 12));
        //jEditorPane1.setForeground(new java.awt.Color(0, 51, 255));
        jEditorPane1.setContentType("text/html");
        jEditorPane1.setText(contentString);
        //jEditorPane1.setDisabledTextColor(new java.awt.Color(51, 0, 255));
        jEditorPane1.setEditable(false);

		jEditorPane1.setCaretPosition(0);
		textScroll.setViewportView(jEditorPane1);

        getContentPane().add(textScroll, java.awt.BorderLayout.CENTER);

        pack();

    }//GEN-END:initComponents

    private void jButton1ActionPerformed(java.awt.event.ActionEvent evt) {//GEN-FIRST:event_jButton1ActionPerformed
        // TODO add your handling code here:
        setVisible(false);
    }//GEN-LAST:event_jButton1ActionPerformed


    // Variables declaration - do not modify//GEN-BEGIN:variables
    private javax.swing.JButton jButton1;
    private javax.swing.JEditorPane jEditorPane1;
    private javax.swing.JScrollPane textScroll;
    // End of variables declaration//GEN-END:variables

}
