# Supplementary material for: Processing methods for differential analysis of LC/MS profile data
Source: BMC Bioinformatics. 2005 Jul 18;6:179. doi: 10.1186/1471-2105-6-179 (PMC1187873; doi:10.1186/1471-2105-6-179)
Supplement: Additional File 2 — MZmine Toolbox source code (version 0.42). The file includes the source code and license information of the MZmine Toolbox. [file 1471-2105-6-179-S2.zip › src/gui/MainWindow.java]

/*
    Copyright 2005 VTT Biotechnology

    This file is part of MZmine.

    MZmine is free software; you can redistribute it and/or modify
    it under the terms of the GNU General Public License as published by
    the Free Software Foundation; either version 2 of the License, or
    (at your option) any later version.

    MZmine is distributed in the hope that it will be useful,
    but WITHOUT ANY WARRANTY; without even the implied warranty of
    MERCHANTABILITY or FITNESS FOR A PARTICULAR PURPOSE.  See the
    GNU General Public License for more details.

    You should have received a copy of the GNU General Public License
    along with MZmine; if not, write to the Free Software
    Foundation, Inc., 51 Franklin St, Fifth Floor, Boston, MA  02110-1301  USA
*/

package gui;

import java.util.*;

import java.nio.channels.*;
import java.io.*;

import javax.swing.JFrame;
import javax.swing.JDesktopPane;
import javax.swing.JMenuBar;
import javax.swing.JMenu;
import javax.swing.JMenuItem;
import javax.swing.JPanel;
import javax.swing.border.EtchedBorder;
import javax.swing.JLabel;
import javax.swing.JInternalFrame;
import javax.swing.JFileChooser;
import javax.swing.KeyStroke;
import javax.swing.JSplitPane;
import javax.swing.JOptionPane;

import javax.swing.event.InternalFrameListener;
import javax.swing.event.InternalFrameEvent;


import java.awt.FileDialog;
import java.awt.BorderLayout;
import java.awt.Container;
import java.awt.Cursor;

import java.awt.event.WindowListener;
import java.awt.event.WindowEvent;
import java.awt.event.ActionListener;
import java.awt.event.ActionEvent;
import java.awt.event.MouseAdapter;
import java.awt.event.KeyEvent;


import sunutils.ExampleFileFilter;

////


import datastoring.*;
import visualizing.*;

import gui.AboutDialog;

import tools.BackgroundThread;
import tools.Statusbar;
import tools.FormatCoordinates;

import onesampleprocessing.Filter;
import onesampleprocessing.MeanFilter;
import onesampleprocessing.SavitzkyGolayFilter;

import multisampleprocessing.JoinAligner;
import multisampleprocessing.MultiSampleAligner;
import multisampleprocessing.AlignmentResultProcessor;
import multisampleprocessing.LinearNormalization;
import multisampleprocessing.StandardCompoundNormalization;
import multisampleprocessing.AlignmentGapFiller;
import peakpicking.RecursiveThresholdPicker;
import peakpicking.LocalPicker;


/**
 * This class is the main window of application
 *
 */
public class MainWindow extends JFrame implements WindowListener, ActionListener {

	///
	public static final int SET_SAME_ZOOM_MZ = 1;
	public static final int SET_SAME_ZOOM_SCAN = 2;
	public static final int SET_SAME_ZOOM_BOTH = 3;

	public static final int PEAK_MEASURING_HEIGHT = 1;
	public static final int PEAK_MEASURING_AREA = 2;
	//public static final int PEAK_MEASURING_BOTH = 3;

	///
	private static final String settingsFilename = "mzmine.ini";

    ///
    public JDesktopPane desktop;
	public OptionsWindow optWindow;
    public Cursor myWaitCursor = new Cursor(Cursor.WAIT_CURSOR);
	public Cursor myDefaultCursor = new Cursor(Cursor.DEFAULT_CURSOR);
	public FormatCoordinates formatCoordinates;


	///
    private JMenuBar menuBar;
    private JMenu fileMenu;
	    private JMenuItem fileOpen;
	    private JMenuItem fileClose;
	    private JMenuItem fileExportPeakList;
	    private JMenuItem fileImportAlignmentResult;
	    private JMenuItem filePrint;
	    private JMenuItem fileExit;
    private JMenu editMenu;
	    private JMenuItem editCopy;
    private JMenu filterMenu;
	    private JMenuItem ssMeanFilter;
	    private JMenuItem ssSGFilter;
    private JMenu peakMenu;
	    private JMenuItem ssWindowedPicker;
	    private JMenuItem ssRecursiveThresholdPicker;
	    private JMenuItem ssLocalPicker;
    private JMenu alignmentMenu;
	    private JMenuItem tsSimpleAligner;
	    private JMenuItem tsJoinAligner;
	    private JMenuItem tsEmptySlotFiller;
    private JMenu normalizationMenu;
	    private JMenuItem normLinear;
	    private JMenuItem normStdComp;
    private JMenu analysisMenu;
    	private JMenuItem anOpenSRView;
    	private JMenuItem anOpenSCVView;
    private JMenu toolsMenu;
	    private JMenuItem toolsOptions;
	private JMenu windowMenu;
		private JMenuItem windowTileWindows;
	private JMenu helpMenu;
		private JMenuItem hlpAbout;

    private Statusbar statBar;

    private JSplitPane split;

    private RunSelector runPick;

    private int peakMeasuringSetting = PEAK_MEASURING_HEIGHT;

	private MouseAdapter myMouseAdapter;

    private String dataDirectory;
    private String homeDirectory;

    private boolean browserInitDone = false;


	/**
	 * Constructor for MainWindow
	 */
	public MainWindow(String title) {
		setDefaultCloseOperation(DO_NOTHING_ON_CLOSE);

		///
		formatCoordinates = new FormatCoordinates();
		optWindow = new OptionsWindow(this);
		optWindow.setVisible(false);

		menuBar = new JMenuBar();

		fileMenu = new JMenu(); fileMenu.setText("File");fileMenu.setMnemonic(KeyEvent.VK_F);fileMenu.addActionListener(this);
		fileOpen = new JMenuItem("Open...", KeyEvent.VK_O);fileOpen.setAccelerator(KeyStroke.getKeyStroke(KeyEvent.VK_O, ActionEvent.CTRL_MASK));fileOpen.addActionListener(this);
		fileClose = new JMenuItem("Close", KeyEvent.VK_C);fileClose.addActionListener(this);fileClose.setEnabled(false);
		fileExportPeakList = new JMenuItem("Export...",KeyEvent.VK_E);fileExportPeakList.addActionListener(this);fileExportPeakList.setEnabled(false);
		fileImportAlignmentResult = new JMenuItem("Import alignment result...", KeyEvent.VK_I);fileImportAlignmentResult.addActionListener(this);fileImportAlignmentResult.setEnabled(true);
		filePrint = new JMenuItem("Print figure...", KeyEvent.VK_P);filePrint.setAccelerator(KeyStroke.getKeyStroke(KeyEvent.VK_P, ActionEvent.CTRL_MASK));filePrint.addActionListener(this);filePrint.setEnabled(false);
		fileExit = new JMenuItem("Exit",KeyEvent.VK_X);fileExit.addActionListener(this);
		fileMenu.add(fileOpen);fileMenu.add(fileClose);
		fileMenu.addSeparator();
		fileMenu.add(fileExportPeakList);
		fileMenu.add(fileImportAlignmentResult);
		fileMenu.addSeparator();
		fileMenu.add(filePrint);
		fileMenu.addSeparator();
		fileMenu.add(fileExit);
		menuBar.add(fileMenu);

		editMenu = new JMenu(); editMenu.setText("Edit");editMenu.setMnemonic(KeyEvent.VK_E);editMenu.addActionListener(this);
		editCopy = new JMenuItem("Copy", KeyEvent.VK_C);editCopy.setAccelerator(KeyStroke.getKeyStroke(KeyEvent.VK_C, ActionEvent.CTRL_MASK));editCopy.addActionListener(this);editCopy.setEnabled(false);
		editMenu.add(editCopy);
		menuBar.add(editMenu);

		filterMenu = new JMenu();filterMenu.setText("Filtering");filterMenu.setMnemonic(KeyEvent.VK_I);filterMenu.addActionListener(this);
		ssMeanFilter = new JMenuItem("Mean filter spectra",KeyEvent.VK_M);ssMeanFilter.addActionListener(this);ssMeanFilter.setEnabled(false);
		ssSGFilter = new JMenuItem("Savitzky-Golay filter spectra",KeyEvent.VK_S);ssSGFilter.addActionListener(this);ssSGFilter.setEnabled(false);
		filterMenu.add(ssMeanFilter);
		filterMenu.add(ssSGFilter);
		menuBar.add(filterMenu);

		peakMenu = new JMenu();peakMenu.setText("Peak picking");peakMenu.setMnemonic(KeyEvent.VK_P);peakMenu.addActionListener(this);
		ssRecursiveThresholdPicker = new JMenuItem();ssRecursiveThresholdPicker.setText("Recursive threshold peak picker");ssRecursiveThresholdPicker.addActionListener(this);ssRecursiveThresholdPicker.setEnabled(false);
		ssLocalPicker = new JMenuItem();ssLocalPicker.setText("Local maxima peak picker");ssLocalPicker.addActionListener(this);ssLocalPicker.setEnabled(false);
		peakMenu.add(ssRecursiveThresholdPicker);
		peakMenu.add(ssLocalPicker);

		menuBar.add(peakMenu);

		alignmentMenu = new JMenu();alignmentMenu.setText("Alignment");alignmentMenu.setMnemonic(KeyEvent.VK_A);alignmentMenu.addActionListener(this);
		tsJoinAligner = new JMenuItem("Peak-pair aligner", KeyEvent.VK_J);tsJoinAligner.addActionListener(this);
		tsEmptySlotFiller = new JMenuItem("Fill-in empty gaps", KeyEvent.VK_F); tsEmptySlotFiller.addActionListener(this);
		alignmentMenu.add(tsJoinAligner);
		alignmentMenu.addSeparator();
		alignmentMenu.add(tsEmptySlotFiller);
		menuBar.add(alignmentMenu);

		normalizationMenu = new JMenu();normalizationMenu.setText("Normalization");normalizationMenu.setMnemonic(KeyEvent.VK_N);normalizationMenu.addActionListener(this);
		normLinear = new JMenuItem("Linear normalization", KeyEvent.VK_L);normLinear.addActionListener(this);
		normStdComp = new JMenuItem("Normalization using standards", KeyEvent.VK_N);normStdComp.addActionListener(this);
		normalizationMenu.add(normLinear);
		normalizationMenu.add(normStdComp);
		menuBar.add(normalizationMenu);

		analysisMenu = new JMenu();analysisMenu.setText("Visualization");analysisMenu.setMnemonic(KeyEvent.VK_V);analysisMenu.addActionListener(this);
		anOpenSRView = new JMenuItem("Logratio plot", KeyEvent.VK_S);anOpenSRView.addActionListener(this);
		anOpenSCVView = new JMenuItem("Coefficient of variation plot", KeyEvent.VK_I);anOpenSCVView.addActionListener(this);
		analysisMenu.add(anOpenSRView);
		analysisMenu.add(anOpenSCVView);
		menuBar.add(analysisMenu);

		toolsMenu = new JMenu();toolsMenu.setText("Configure");toolsMenu.setMnemonic(KeyEvent.VK_C);toolsMenu.addActionListener(this);
		toolsOptions = new JMenuItem("Preferences...", KeyEvent.VK_P);toolsOptions.addActionListener(this);
		toolsMenu.add(toolsOptions);
		menuBar.add(toolsMenu);

		windowMenu = new JMenu();windowMenu.setText("Window");windowMenu.setMnemonic(KeyEvent.VK_W);windowMenu.addActionListener(this);
		windowTileWindows = new JMenuItem("Tile Windows", KeyEvent.VK_T); windowTileWindows.setAccelerator(KeyStroke.getKeyStroke(KeyEvent.VK_T, ActionEvent.CTRL_MASK)); windowTileWindows.addActionListener(this);//windowTileWindows.setEnabled(false);
		windowMenu.add(windowTileWindows);
		menuBar.add(windowMenu);

		helpMenu = new JMenu();helpMenu.setText("Help");helpMenu.setMnemonic(KeyEvent.VK_H);helpMenu.addActionListener(this);
		hlpAbout = new JMenuItem("About MZmine...", KeyEvent.VK_A); hlpAbout.addActionListener(this); hlpAbout.setEnabled(true);
		helpMenu.add(hlpAbout);
		menuBar.add(helpMenu);

		setJMenuBar(menuBar);


		///
		statBar = new Statusbar(this);

		runPick = new RunSelector(this);

		desktop = new JDesktopPane();

		split = new JSplitPane(JSplitPane.HORIZONTAL_SPLIT,runPick,desktop);

		Container c = getContentPane();
		c.setLayout(new BorderLayout());
		c.add(split, BorderLayout.CENTER);
		c.add(statBar,BorderLayout.SOUTH);


		///
		addWindowListener(this);

		///
		loadSettings();

		optWindow.getSettingsToForm();

		updateMenuAvailability();

		pack();
		setBounds(0,0, 800, 600);
		setLocationRelativeTo(null);

		setTitle(title);

		statBar.setStatusText("Welcome to MZmine!");


	}


	public void tileWindowsVertically() {

		final float goldenCut = (float)0.618033989;

		Vector visus;
		Run r;
		AlignmentResult rr;
		JInternalFrame v;

		boolean shouldBeShown;
		int numViewableVisus;
		float widthForRuns = 0;
		float heightForRun = 0;
		float widthForResults = 0;
		float heightForResult = 0;

		float currentX;
		float currentY;

		// Calculate number of runs and number of results with one or more open visualizer windows
		Vector<Run> runs = runPick.getRuns();
		Vector<AlignmentResult> results = runPick.getResults();
		int numViewableRuns = runPick.getNumOfShownRuns();
		int numViewableResults = runPick.getNumOfShownResults();

		// Arrange runs
		if (numViewableRuns>0) {

			// Determine space that is available for each run's visualizers on the main window
			if (numViewableResults==0) {
				widthForRuns = desktop.getWidth();
			} else {
				widthForRuns = goldenCut*desktop.getWidth();
			}

			heightForRun = desktop.getHeight() / numViewableRuns;

			currentX=0;
			currentY=0;

			// Arrange visualizers of each run
			for (int i=0; i<runs.size(); i++) {
				r = runs.get(i);
				shouldBeShown = false;
				visus = r.getVisualizers();
				for (int j=0; j<visus.size(); j++) {
					v = (JInternalFrame)visus.get(j);
					if (v.isIcon() || !v.isVisible()) {} else { shouldBeShown = true; }
				}

				if (shouldBeShown) {

					if (r.getPeaks()==null) {
						visus = r.getVisualizers();
						// TIC
						v = (JInternalFrame)visus.get(0);
						v.setLocation((int)currentX, (int)currentY);
						v.setSize((int)(goldenCut*widthForRuns), (int)(heightForRun/2.0));
						// Scan
						v = (JInternalFrame)visus.get(1);
						v.setLocation((int)currentX, (int)(currentY + 1 + heightForRun/2.0));
						v.setSize((int)(1.0*widthForRuns), (int)(heightForRun/2.0));
						// 2D
						v = (JInternalFrame)visus.get(2);
						v.setLocation((int)(currentX+goldenCut*widthForRuns), (int)currentY);
						v.setSize((int)((1-goldenCut)*widthForRuns), (int)(heightForRun/2.0));
					} else {
						visus = r.getVisualizers();
						// TIC
						v = (JInternalFrame)visus.get(0);
						v.setLocation((int)currentX, (int)currentY);
						v.setSize((int)(goldenCut*widthForRuns), (int)(heightForRun/3.0));
						// Scan
						v = (JInternalFrame)visus.get(1);
						v.setLocation((int)currentX, (int)(currentY + 1 + heightForRun/3.0));
						v.setSize((int)(goldenCut*widthForRuns), (int)(heightForRun/3.0));
						// 2D
						v = (JInternalFrame)visus.get(2);
						v.setLocation((int)(currentX+goldenCut*widthForRuns), (int)currentY);
						v.setSize((int)((1-goldenCut)*widthForRuns), (int)(heightForRun));
						// Peaklist
						v = (JInternalFrame)visus.get(3);
						v.setLocation((int)currentX, (int)(currentY + 1 + heightForRun*2.0/3.0));
						v.setSize((int)(goldenCut*widthForRuns), (int)(heightForRun/3.0));
					}

					currentY += heightForRun;
				}
			}
		}

		// Arrange results
		currentY = 0;
		currentX = widthForRuns+1;
		if (numViewableResults>0) {

			// Determine space available for each results' visualizers on main window
			widthForResults = desktop.getWidth() - widthForRuns;
			heightForResult = desktop.getHeight() / numViewableResults;

			// Arrange each results' visualizers
			for (int i=0; i<results.size(); i++) {
				rr = results.get(i);
				shouldBeShown = false;
				numViewableVisus = 0;
				visus = rr.getVisualizers();
				for (int j=0; j<visus.size(); j++) {
					v = (JInternalFrame)visus.get(j);
					if (v.isIcon() || !v.isVisible()) {} else { shouldBeShown = true; numViewableVisus++;}
				}


				if (shouldBeShown) {
					for (int j=0; j<visus.size(); j++) {
						v = (JInternalFrame)visus.get(j);
						if (!v.isIcon() && v.isVisible()) {
							v.setLocation((int)currentX, (int)currentY);
							v.setSize((int)(widthForResults), (int)(heightForResult/(float)numViewableVisus));
							currentY += heightForResult/(float)numViewableVisus;
						}
					}
				}
			}
		}
	}

	/**
	 * This method creates all four visualizers for a run and adds them to main window desktop
	 */
	public Visualizer addVisualizersForRun(Run theRun) {

		TICView ticView = new TICView(this);
		ticView.setData(theRun);
		theRun.addVisualizer(ticView);
		desktop.add(ticView, javax.swing.JLayeredPane.DEFAULT_LAYER);
		ticView.setFrameIcon(null);
		ticView.setVisible(false);

		ScanView scanView = new ScanView(theRun.getNiceName(), this);
		scanView.setData(theRun);
		theRun.addVisualizer(scanView);
		desktop.add(scanView, javax.swing.JLayeredPane.DEFAULT_LAYER);
		scanView.setFrameIcon(null);
		scanView.setVisible(false);

		TwoDView twodView = new TwoDView(theRun.getNiceName(), this);
		twodView.setData(theRun);
		theRun.addVisualizer(twodView);
		desktop.add(twodView, javax.swing.JLayeredPane.DEFAULT_LAYER);
		twodView.setFrameIcon(null);
		twodView.setVisible(false);

		PeakListView plView = new PeakListView(this);
		plView.setData(theRun);
		plView.setSize(300,200);
		theRun.addVisualizer(plView);
		desktop.add(plView, javax.swing.JLayeredPane.DEFAULT_LAYER);
		plView.setFrameIcon(null);
		plView.setVisible(false);

		return ticView;

	}

	/**
	 * WindowListener interface implementation
	 */
	public void windowOpened(WindowEvent e) {}
	public void windowClosing(WindowEvent e) { exitMZmine(); }
	public void windowClosed(WindowEvent e) {}
	public void windowIconified(WindowEvent e) {}
	public void windowDeiconified(WindowEvent e) {}
	public void windowActivated(WindowEvent e) {}
	public void windowDeactivated(WindowEvent e) {}

	/**
	 * ActionListener interface implementation
	 */
	public void actionPerformed(ActionEvent e) {
		Object src = e.getSource();
		FileDialog fileOpenDialog;

		// File -> Open
		if (src == fileOpen) {
			statBar.setStatusText("Please select a data file to open");

			// Open file dialog
			JFileChooser fileOpenChooser = new JFileChooser();
			fileOpenChooser.setDialogType(JFileChooser.OPEN_DIALOG);
			fileOpenChooser.setMultiSelectionEnabled(true);
			fileOpenChooser.setDialogTitle("Please select data files to open");
			if (dataDirectory!=null) {
				fileOpenChooser.setCurrentDirectory(new File(dataDirectory));
			}
			ExampleFileFilter filter = new ExampleFileFilter();
			filter.addExtension("CDF");
			filter.setDescription("NetCDF files");

			fileOpenChooser.setFileFilter(filter);
			int retval = fileOpenChooser.showOpenDialog(this);

			// If ok to go on with file open
			if(retval == JFileChooser.APPROVE_OPTION) {

				File[] selectedFiles = fileOpenChooser.getSelectedFiles();
				Vector<String> datafilepaths = new Vector<String>();
				Vector<String> datafilenames = new Vector<String>();

				for (int i=0; i<selectedFiles.length; i++) {
					File f = selectedFiles[i];

					String tmpfullpath = f.getPath();
					String datafilename = f.getName();
					String datafilepath = tmpfullpath.substring(0, tmpfullpath.length()-datafilename.length());
					dataDirectory = new String(datafilepath);

					datafilepaths.add(datafilepath);
					datafilenames.add(datafilename);
				}

				Vector<Run> newlyOpenedRuns = openRuns(datafilepaths, datafilenames);

				// Refresh visualizers for all newly opened runs
				if (newlyOpenedRuns!=null) {
					BackgroundThread bt = new BackgroundThread(this, newlyOpenedRuns, Visualizer.CHANGETYPE_DATA, BackgroundThread.TASK_REFRESHVISUALIZERS);
					bt.start();
					statBar.setStatusText("File open done.");
				}


			} else {
				statBar.setStatusText("File open cancelled.");
			}

		}

		// File->Close
		if (src == fileClose) {

			setMouseWaitCursor();

			// Grab selected runs and close them all
			Vector<Run> runVect = runPick.getSelectedRuns();
			closeRuns(runVect);

			// Grab selected results
			Vector<AlignmentResult> resultVect = runPick.getSelectedResults();
			closeResults(resultVect);

			setMouseDefaultCursor();

		}

		// File->Export table
		if (src == fileExportPeakList) {

			Vector<Run> runs = runPick.getSelectedRuns();

			for (int i=0; i<runs.size(); i++) {
				Run r = runs.get(i);

				statBar.setStatusText("Writing peak list for file " + r.getNiceName());

				if (r.getPeaks()==null) {
					// No peak list available for active run
					try {
					JOptionPane.showMessageDialog(
													this,
													"No peak data available for " + r.getNiceName() + ". Please run a peak picker first.",
													"Sorry",
													JOptionPane.ERROR_MESSAGE
												 );
					} catch (Exception exce ) {}

				} else {

					// Generate name for the peak list file
					StringTokenizer st = new StringTokenizer(r.getTrueFilename(),".");
					String peakListName="";
					String peakListPath="";
					String toke = "";
					while (st.hasMoreTokens()) {
						toke = st.nextToken();
						if (st.hasMoreTokens()) { peakListName += toke; }
					}
					peakListName += "_MZminePeakList" + "." + "txt";


					// Save file dialog
					JFileChooser fileSaveChooser = new JFileChooser();
					fileSaveChooser.setDialogType(JFileChooser.SAVE_DIALOG);
					fileSaveChooser.setMultiSelectionEnabled(false);
					fileSaveChooser.setDialogTitle("Please give file name for peak list of  " + r.getNiceName());
					if (dataDirectory!=null) {
						fileSaveChooser.setCurrentDirectory(new File(dataDirectory));
					}

					fileSaveChooser.setSelectedFile(new File(peakListName));

					ExampleFileFilter filter = new ExampleFileFilter();
					filter.addExtension("txt");
					filter.setDescription("Peak list as tab-delimitted text file");

					fileSaveChooser.setFileFilter(filter);
					int retval = fileSaveChooser.showSaveDialog(this);

					if(retval == JFileChooser.APPROVE_OPTION) {
						File selectedFile = fileSaveChooser.getSelectedFile();

						String tmpfullpath = selectedFile.getPath();
						String datafilename = selectedFile.getName();
						String datafilepath = tmpfullpath.substring(0, tmpfullpath.length()-datafilename.length());
						dataDirectory = new String(datafilepath);

						peakListName = tmpfullpath;

						r.writePeakListToFile(peakListName);

						statBar.setStatusText("Peak list export done.");
					} else {
						statBar.setStatusText("Peak list export cancelled.");
					}

				}

			}


			Vector<AlignmentResult> results = runPick.getSelectedResults();

			int format = AlignmentResult.PEAKLISTFORMAT_COMPACT;
			if (results.size()>0) {
				Object[] possibleValues = { "Wide format", "Compact format"};
				Object selectedValue = JOptionPane.showInputDialog(null,
																	"Choose output file format",
																	"Alignment result export",
																	JOptionPane.INFORMATION_MESSAGE,
																	null,
																	possibleValues, possibleValues[1]);
				if (selectedValue == possibleValues[0]) { format = AlignmentResult.PEAKLISTFORMAT_WIDE;	}
				if (selectedValue == possibleValues[1]) { format = AlignmentResult.PEAKLISTFORMAT_COMPACT; }
				if (selectedValue == null) {
					statBar.setStatusText("Alignment result export cancelled.");
					return;
				}

			}

			for (int i=0; i<results.size(); i++) {
				AlignmentResult r = results.get(i);

				statBar.setStatusText("Writing alignment result " + r.getNiceName() + " to file.");

				String resultName = r.getNiceName() + ".txt";

				// Save file dialog
				JFileChooser fileSaveChooser = new JFileChooser();
				fileSaveChooser.setDialogType(JFileChooser.SAVE_DIALOG);
				fileSaveChooser.setMultiSelectionEnabled(false);
				fileSaveChooser.setDialogTitle("Please give file name for alignment result " + r.getNiceName());
				if (dataDirectory!=null) {
					fileSaveChooser.setCurrentDirectory(new File(dataDirectory));
				}

				fileSaveChooser.setSelectedFile(new File(resultName));

				ExampleFileFilter filter = new ExampleFileFilter();
				filter.addExtension("txt");
				filter.setDescription("Alignment results as tab-delimitted text file");

				fileSaveChooser.setFileFilter(filter);
				int retval = fileSaveChooser.showSaveDialog(this);

				if(retval == JFileChooser.APPROVE_OPTION) {
					File selectedFile = fileSaveChooser.getSelectedFile();

					String tmpfullpath = selectedFile.getPath();
					String datafilename = selectedFile.getName();
					String datafilepath = tmpfullpath.substring(0, tmpfullpath.length()-datafilename.length());
					dataDirectory = new String(datafilepath);

					resultName = datafilepath + datafilename;

					r.writeResultsToFile(resultName, format, peakMeasuringSetting);
					statBar.setStatusText("Alignment result export done.");
				} else {
					statBar.setStatusText("Alignment result export cancelled.");
				}
			}
		}


		if (src == fileImportAlignmentResult) {

			statBar.setStatusText("Please select a result file to import");
			// Open file dialog
			JFileChooser fileOpenChooser = new JFileChooser();
			fileOpenChooser.setDialogType(JFileChooser.OPEN_DIALOG);
			fileOpenChooser.setMultiSelectionEnabled(false);
			fileOpenChooser.setDialogTitle("Please select alignment result file to open");
			if (dataDirectory!=null) {
				fileOpenChooser.setCurrentDirectory(new File(dataDirectory));
			 }

			ExampleFileFilter filter = new ExampleFileFilter();
			filter.addExtension("txt");
			filter.setDescription("Tab-delimitted text files");
 			fileOpenChooser.addChoosableFileFilter(filter);

			int retval = fileOpenChooser.showOpenDialog(this);

			// If ok to go on with file open
			if(retval == JFileChooser.APPROVE_OPTION) {

				File f = fileOpenChooser.getSelectedFile();
				String fpath = f.getPath();
				String fname = f.getName();

				String tmpfullpath = f.getPath();
				String datafilename = f.getName();
				String datafilepath = tmpfullpath.substring(0, tmpfullpath.length()-datafilename.length());
				dataDirectory = new String(datafilepath);

				// Create new alignment result
				AlignmentResult ar;
				try {
					ar = new AlignmentResult(datafilepath, datafilename);
				} catch (Exception exe1) {
					displayErrorMessage(exe1.getMessage());
					return;
				}

				AlignmentListView arv = new AlignmentListView(this);
				ar.addVisualizer(arv);
				int tmpRetval = arv.askParameters(ar);
				runPick.addResult(ar);
				ar.setActiveVisualizer(arv);
				arv.setSize(300,200);
				desktop.add(arv, javax.swing.JLayeredPane.DEFAULT_LAYER);
				arv.setVisible(true);

				tileWindowsVertically();

				statBar.setStatusText("Result file imported.");
			} else {
				statBar.setStatusText("Result import cancelled");
			}


		}

		if (src == filePrint) {
			Run actRun = runPick.getActiveRun();
			Visualizer actRunVisu = null;
			if (actRun!=null) { actRunVisu = actRun.getActiveVisualizer(); }
			if (actRunVisu!=null) { actRunVisu.printMe(); }

			AlignmentResult actResult = runPick.getActiveResult();
			AlignmentResultVisualizer actResultVisu = null;
			if (actResult!=null) { actResultVisu = actResult.getActiveVisualizer(); }
			if (actResultVisu!=null) { actResultVisu.printMe(); }

		}

		if (src == editCopy) {
			Run actRun = runPick.getActiveRun();
			Visualizer actRunVisu = null;
			if (actRun!=null) { actRunVisu = actRun.getActiveVisualizer(); }
			if (actRunVisu!=null) { actRunVisu.copyMe(); }

			AlignmentResult actResult = runPick.getActiveResult();
			AlignmentResultVisualizer actResultVisu = null;
			if (actResult!=null) { actResultVisu = actResult.getActiveVisualizer(); }
			if (actResultVisu!=null) { actResultVisu.copyMe(); }


		}

		// File -> Exit
		if (src == fileExit) {
			statBar.setStatusText("Exiting.");

			exitMZmine();
		}

		if (src == toolsOptions) {
			optWindow.setVisible(true);
			optWindow.setLocationRelativeTo(this);
		}

		if (src == ssMeanFilter) {

			MeanFilter mf = new MeanFilter();

			int retval = mf.askParameters(this);
			if (retval==Filter.RETVAL_USER_CANCEL) {
				statBar.setStatusText("Mean filtering cancelled.");
				return;
			}
			if (retval==Filter.RETVAL_INCORRECT_PARAMS) {
				displayErrorMessage("Incorrect parameter value.");
				return;
			}

			Vector<Run> rv = runPick.getSelectedRuns();

			statBar.setStatusText("Mean filtering spectra.");
			paintNow();

			BackgroundThread bt = new BackgroundThread(this, rv, mf, BackgroundThread.TASK_DOFILTERING);
			bt.start();

		}

		if (src == ssSGFilter) {

			SavitzkyGolayFilter sf = new SavitzkyGolayFilter();

			int retval = sf.askParameters(this);
			if (retval==Filter.RETVAL_USER_CANCEL) {
				statBar.setStatusText("Savitzky-Golay filtering cancelled.");
				return;
			}
			if (retval==Filter.RETVAL_INCORRECT_PARAMS) {
				displayErrorMessage("Incorrect parameter value.");
				return;
			}

			Vector<Run> rv = runPick.getSelectedRuns();

			statBar.setStatusText("Savitzky-Golay filtering spectra.");
			paintNow();

			BackgroundThread bt = new BackgroundThread(this, rv, sf, BackgroundThread.TASK_DOFILTERING);
			bt.start();

		}

		if (src == ssRecursiveThresholdPicker) {
			RecursiveThresholdPicker sp = new RecursiveThresholdPicker();

			int retval = sp.askParameters(this);
			if (retval==Filter.RETVAL_USER_CANCEL) {
				statBar.setStatusText("Peak picking cancelled.");
				return;
			}
			if (retval==Filter.RETVAL_INCORRECT_PARAMS) {
				statBar.setStatusText("Incorrect parameter value.");
				return;
			}

			Vector<Run> rv = runPick.getSelectedRuns();

			statBar.setStatusText("Searching for peaks.");
			//setCursor(myWaitCursor);
			paintNow();

			BackgroundThread bt = new BackgroundThread(this, rv, sp, BackgroundThread.TASK_DOPEAKPICKING);
			bt.start();

			sp = null;
		}

		if (src == ssLocalPicker) {
			LocalPicker lp = new LocalPicker();

			int retval = lp.askParameters(this);
			if (retval==Filter.RETVAL_USER_CANCEL) {
				statBar.setStatusText("Peak picking cancelled.");
				return;
			}
			if (retval==Filter.RETVAL_INCORRECT_PARAMS) {
				statBar.setStatusText("Incorrect parameter value.");
				return;
			}

			Vector<Run> rv = runPick.getSelectedRuns();

			statBar.setStatusText("Searching for peaks.");
			paintNow();

			BackgroundThread bt = new BackgroundThread(this, rv, lp, BackgroundThread.TASK_DOPEAKPICKING);
			bt.start();

			lp = null;

		}

		if (src == tsJoinAligner) {
			MultiSampleAligner ja = new JoinAligner();
			int retval = ja.askParameters(this, runPick.getRuns());

			if (retval==MultiSampleAligner.RETVAL_USER_CANCEL) {
				statBar.setStatusText("Peak alignment cancelled.");
				return;
			}

			if (retval==MultiSampleAligner.RETVAL_INCORRECT_PARAMS) {
				displayErrorMessage("Incorrect parameter value.");
				return;
			}

			statBar.setStatusText("Aligning peaks.");
			paintNow();

			BackgroundThread bt = new BackgroundThread(this, ja, BackgroundThread.TASK_DOPEAKALIGNMENT);
			bt.start();

		}

		if (src == normLinear) {

			AlignmentResultProcessor msn = new LinearNormalization();

			int retval = msn.askParameters(this);
			if (retval==AlignmentResultProcessor.RETVAL_USER_CANCEL) {
				statBar.setStatusText("Normalization cancelled.");
				return;
			}
			if (retval==AlignmentResultProcessor.RETVAL_INCORRECT_PARAMS) {
				displayErrorMessage("Incorrect parameter value.");
				return;
			}

			Vector<AlignmentResult> rv = runPick.getSelectedResults();

			statBar.setStatusText("Normalizing selected alignment results.");
			paintNow();

			BackgroundThread bt = new BackgroundThread(this, rv, msn, BackgroundThread.TASK_DOALIGNMENTPROCESSING);
			bt.start();

		}


		if (src == normStdComp) {

			AlignmentResultProcessor msn = new StandardCompoundNormalization();

			int retval = msn.askParameters(this);
			if (retval==AlignmentResultProcessor.RETVAL_USER_CANCEL) {
				statBar.setStatusText("Normalization cancelled.");
				return;
			}
			if (retval==AlignmentResultProcessor.RETVAL_INCORRECT_PARAMS) {
				displayErrorMessage("Incorrect parameter value.");
				return;
			}

			Vector<AlignmentResult> rv = runPick.getSelectedResults();

			statBar.setStatusText("Normalizing selected alignment results.");
			paintNow();

			BackgroundThread bt = new BackgroundThread(this, rv, msn, BackgroundThread.TASK_DOALIGNMENTPROCESSING);
			bt.start();

		}


		if (src == tsEmptySlotFiller) {
			AlignmentResultProcessor msp = new AlignmentGapFiller();

			int retval = msp.askParameters(this);
			if (retval==AlignmentResultProcessor.RETVAL_USER_CANCEL) {
				statBar.setStatusText("Gap filling cancelled.");
				return;
			}
			if (retval==AlignmentResultProcessor.RETVAL_INCORRECT_PARAMS) {
				displayErrorMessage("Incorrect parameter value.");
				return;
			}

			Vector<AlignmentResult> rv = runPick.getSelectedResults();

			statBar.setStatusText("Filling empty gaps in alignment results.");
			paintNow();

			BackgroundThread bt = new BackgroundThread(this, rv, msp, BackgroundThread.TASK_DOALIGNMENTPROCESSING);
			bt.start();

		}

		if (src == anOpenSRView) {

			// Add a new visualizer to all selected alignment results
			Vector<AlignmentResult> rv = runPick.getSelectedResults();

			for (AlignmentResult ar : rv ) {
				SpatialLogratioPlotView srpv = new SpatialLogratioPlotView(this);

				int retval = srpv.askParameters(ar);
				if (retval==SpatialLogratioPlotView.RETVAL_USER_CANCEL) {
					statBar.setStatusText("Plot open cancelled.");
					srpv = null;
					return;
				}
				if (retval==SpatialLogratioPlotView.RETVAL_INCORRECT_PARAMS) {
					statBar.setStatusText("Incorrect parameter value.");
					srpv = null;
					return;
				}

				ar.addVisualizer(srpv);
				desktop.add(srpv, javax.swing.JLayeredPane.DEFAULT_LAYER);
				srpv.setFrameIcon(null);
				srpv.setVisible(true);
				tileWindowsVertically();

			}
		}


		if (src == anOpenSCVView) {

			// Add a new visualizer to all selected alignment results
			Vector<AlignmentResult> rv = runPick.getSelectedResults();

			for (AlignmentResult ar : rv ) {
				SpatialCVPlotView scvpv = new SpatialCVPlotView(this);

				int retval = scvpv.askParameters(ar);
				if (retval==SpatialLogratioPlotView.RETVAL_USER_CANCEL) {
					statBar.setStatusText("Plot open cancelled.");
					scvpv = null;
					return;
				}
				if (retval==SpatialLogratioPlotView.RETVAL_INCORRECT_PARAMS) {
					statBar.setStatusText("Incorrect parameter value.");
					scvpv = null;
					return;
				}

				ar.addVisualizer(scvpv);
				desktop.add(scvpv, javax.swing.JLayeredPane.DEFAULT_LAYER);
				scvpv.setFrameIcon(null);
				scvpv.setVisible(true);
				tileWindowsVertically();

			}
		}


		if (src == windowTileWindows) {
			tileWindowsVertically();
		}


		if (src == hlpAbout) {
			AboutDialog ad = new AboutDialog(this);
			ad.setVisible(true);

		}

	}

	public Statusbar getStatusBar() {
		return statBar;
	}

	public RunSelector getRunSelector() {
		return runPick;
	}


	/**
	 * Update menu elements availability according to
	 * what is currently selected in run selector and on desktop
	 */
	public void updateMenuAvailability() {
		Run actRun = runPick.getActiveRun();

		fileClose.setEnabled(false);
		filePrint.setEnabled(false);
		fileExportPeakList.setEnabled(false);
		editCopy.setEnabled(false);
		ssMeanFilter.setEnabled(false);
		ssSGFilter.setEnabled(false);
		ssRecursiveThresholdPicker.setEnabled(false);
		ssLocalPicker.setEnabled(false);
		tsJoinAligner.setEnabled(false);
		normLinear.setEnabled(false);
		normStdComp.setEnabled(false);
		windowTileWindows.setEnabled(false);
		tsEmptySlotFiller.setEnabled(false);

		anOpenSRView.setEnabled(false);
		anOpenSCVView.setEnabled(false);


		fileExportPeakList.setText("Export...");


		if (actRun!=null) {
			fileClose.setEnabled(true);

			ssMeanFilter.setEnabled(true);
			ssSGFilter.setEnabled(true);
			ssRecursiveThresholdPicker.setEnabled(true);
			ssLocalPicker.setEnabled(true);

			// If the active visualizer for this run is not peak list, then copy & print can be active
			Visualizer actVisu = actRun.getActiveVisualizer();

			if ( (!(actRun.visualizersAreHidden())) && (!(actVisu instanceof PeakListView))) {
				filePrint.setEnabled(true);
				editCopy.setEnabled(true);
			}

			if ( (!(actRun.visualizersAreHidden())) && ((actVisu instanceof PeakListView))) {
				fileExportPeakList.setEnabled(true);
			}

		}

		AlignmentResult actResult = runPick.getActiveResult();

		if (actResult!=null) {
			fileClose.setEnabled(true);

			normLinear.setEnabled(true);
			normStdComp.setEnabled(true);
			tsEmptySlotFiller.setEnabled(true);
			anOpenSRView.setEnabled(true);
			anOpenSCVView.setEnabled(true);

			//fileExportPeakList.setEnabled(true);

			AlignmentResultVisualizer actVisu = actResult.getActiveVisualizer();

			if ( (!(actResult.visualizersAreHidden())) && (!(actVisu instanceof AlignmentListView))) {
				filePrint.setEnabled(true);
				editCopy.setEnabled(true);
			}

			if ( (!(actResult.visualizersAreHidden())) && ((actVisu instanceof AlignmentListView))) {
				fileExportPeakList.setEnabled(true);
			}


		}

		// If at least one run or result is visible, then tile windows is active
		if ((runPick.getNumOfShownRuns()+runPick.getNumOfShownResults())>0) {
			windowTileWindows.setEnabled(true);

		}

		// If at least two raw data sets have peaks, then aligners can be active
		if (runPick.getNumOfRunsWithPeaks()>1) {
			//tsSimpleAligner.setEnabled(true);
			tsJoinAligner.setEnabled(true);
		}

	}

	public void paintNow() {
		update(getGraphics());
	}


	/**
	 * Opens given list of runs
	 * Returns a vector containing newly opened runs
	 */
	private Vector<Run> openRuns(Vector<String> datafilepaths, Vector<String> datafilenames) {
		String datafilepath;
		String datafilename;
		int retval;
		Vector<Run> newlyOpenedRuns = new Vector<Run>();
		String badRuns = "";


		// Loop through all given filepaths
		for (int i=0; i<datafilepaths.size(); i++) {
			datafilepath = datafilepaths.get(i);
			datafilename = datafilenames.get(i);

			// Create working copy
			statBar.setStatusText("Creating a working copy of file " + datafilename);
			paintNow();
			String workingCopyName = createWorkingCopy(datafilepath, datafilename);
			if (workingCopyName==null) {
				// If creating a working copy fails, display error message and return
				displayErrorMessage("Unable to create a working copy of " + datafilename + ". (Check free disk space)");

				return null;
			}

			// Open data file (working copy)
			statBar.setStatusText("Opening file " + datafilename);
			paintNow();
			Run r = new Run();
			try {
				r.openNetcdfFile(datafilepath+workingCopyName, datafilepath+datafilename);
			} catch (Exception e) {
				// If open fails, display error message, try to close & delete working copy and return
				displayErrorMessage(e.getMessage());

				try {
					r.closeNetcdfFile();
					r = null;
				} catch (Exception e2) {}
				try {
					File workFile = new File(datafilepath+workingCopyName);
					workFile.deleteOnExit();
				} catch (Exception e2) {}

				r=null;
				return null;
			}

			// Preload data file (working copy)
			try {
				r.preloadNetcdfFile(statBar);
			} catch (Exception e) {
				// If preload fails, display error message, close & delete working copy
				displayErrorMessage(e.getMessage());

				try {
					r.closeNetcdfFile();
				} catch (Exception e2) {}
				try {
					File workFile = new File(datafilepath+workingCopyName);
					workFile.delete();
				} catch (Exception e2) {}

				r=null;
				return null;
			}

			// Add visualizers for this run
			Visualizer tmpVisu = addVisualizersForRun(r);
			runPick.addRun(r);
			r.setActiveVisualizer(tmpVisu);
			runPick.setActiveRun(r);
			tileWindowsVertically();

			// Append this run into the collection of succesfully opened runs
			newlyOpenedRuns.add(r);
		}

		return newlyOpenedRuns;

	}

	/**
	 * Creates a working copy of given data file
	 * Returns the name of newly created copy
	 */
	private String createWorkingCopy(String datafilepath, String datafilename) {

		// Generate name for the working copy
		StringTokenizer st = new StringTokenizer(datafilename, ".");
		String workingCopyName = "";
		String toke = "";
		while (st.hasMoreTokens()) {
			toke = st.nextToken();
			if (st.hasMoreTokens()) { workingCopyName += toke; }
		}
		workingCopyName += "_WorkingCopy" + "." + "tmp";

		try {
			File fin = new File(datafilepath+datafilename);
			File fout = new File(datafilepath+workingCopyName);

			FileChannel sourceChannel = new FileInputStream(fin).getChannel();
			FileChannel destinationChannel = new FileOutputStream(fout).getChannel();

			sourceChannel.transferTo(0, sourceChannel.size(), destinationChannel);

			sourceChannel.close();
			destinationChannel.close();

		} catch ( Exception ekse ) {
			return null;
		}

		// All fine!
		return workingCopyName;

	}


	/**
	 * Closes all run objects in given vector
	 * @param	runs	Vector of run objects to be closed
	 * @return	true if everything closed succesfully
	 */
	public boolean closeRuns(Vector<Run> runs) {
		boolean retValue = true;
		boolean askToSaveChanges = true;

		setMouseWaitCursor();

		for (Run r: runs) {

			String fileName = r.getNiceName();

			statBar.setStatusText("Closing file " + fileName);

			int retval = closeOneRun(r, askToSaveChanges);
			r = null;

			// User cancelled
			if (retval==-1) {
				statBar.setStatusText("File " +  fileName + " close cancelled.");
				retValue = false;
				break;
			}

			// Save error
			if (retval==-2) {
				setMouseDefaultCursor();
				String errmsg = "Error while saving changes to file " + fileName;
				statBar.setStatusText(errmsg);
				displayErrorMessage(errmsg);
				setMouseWaitCursor();
				retValue = false;
				break;
			}

			// Can't close because of dependency
			if (retval==-3) {
				retValue = false;
				break;
			}

			// Closed OK
			if (retval==1) {
				statBar.setStatusText("File " + fileName + " closed succesfully.");
			}

			// Closed OK, user clicked "No to all"
			if (retval==2) {
				statBar.setStatusText("File " + fileName + " closed succesfully.");
				askToSaveChanges = false;
			}
		}

		setMouseDefaultCursor();
		return retValue;

	}


	/**
	 * Closes given run object and removes it from run selector and visualizers from desktop
	 * Returns an integer value
	 * -1 = user cancelled
	 * -2 = error while writing over
	 * -3 = run can't be closed because of dependencies
	 * +1 = success, user input was either yes or no
	 * +2 = success, user input was no to all
	 */
	private int closeOneRun(Run r, boolean askToSaveChanges) {

			// Check if this run is still connected to some alignment result
			Vector<AlignmentResult> alignmentResults = r.getAlignmentResults();
			if (alignmentResults.size()>0) {
				String errmsg = "Can't  close run " + r.getNiceName() + ". It is part of alignment result(s): ";
				boolean firstEl = true;
				for (AlignmentResult ar : alignmentResults) {
					if (!firstEl) { errmsg += ", "; }
					errmsg += ar.getNiceName();
					firstEl = false;
				}

				errmsg += ". Please close alignment result(s) first.";

				displayErrorMessage(errmsg);

				statBar.setStatusText("Can't close run " + r.getNiceName() + ": it is still a part of alignment result(s).");
				return -3;
			}


			Object[] possibleValues = {"Yes", "No", "No to all", "Cancel"};
			int selectedValue = 1;

			// Has this file been modified?
			if (r.getDataModifiedStatus()) {

				if (askToSaveChanges) {

					setMouseDefaultCursor();

					// Ask from user about saving changes
					selectedValue = JOptionPane.showOptionDialog(null,
												"Do you want to save changes to file " + r.getNiceName() + "?",
												"Save changes?",
												JOptionPane.DEFAULT_OPTION,
												JOptionPane.WARNING_MESSAGE,
												null, possibleValues,
												possibleValues[selectedValue]);

					// Cancel immediately
					if ((selectedValue == 3) || (selectedValue == -1)) {
						return -1;
					}

					setMouseWaitCursor();
				}

			}

			// Close visualizers for the run
			r.closeVisualizers();

			// Close netcdf file for the run
			try {
				r.closeNetcdfFile();
			} catch (Exception e) {
				displayErrorMessage(e.getMessage());
			}

			// Remove run from list of runs
			runPick.removeRun(r);

			// Rearrange visualizers for remaining runs
			tileWindowsVertically();

			// Clear cursor location in status bar
			statBar.clearCursorPosition();

			// Did user request saving changes
			if (selectedValue==0) {

				setMouseWaitCursor();

				// Copy working copy over original
				try {

					File fin = new File(r.getWorkingFilename());
					File fout = new File(r.getTrueFilename());

					FileChannel sourceChannel = new FileInputStream(fin).getChannel();
					FileChannel destinationChannel = new FileOutputStream(fout).getChannel();

					sourceChannel.transferTo(0, sourceChannel.size(), destinationChannel);

					sourceChannel.close();
					destinationChannel.close();

				} catch ( Exception ekse ) {
					setMouseDefaultCursor();
					return -2;
				}
				setMouseDefaultCursor();
			}

			// Delete working copy
			try {
				File workFile = new File(r.getWorkingFilename());
				workFile.delete();
			} catch (Exception exce) {
				return -2;
			}

			// Return
			if (selectedValue==2) {
				// No to all
				return 2;
			} else {
				return 1;
			}
	}


	/**
	 * Closes all alignment results given in a vector
	 * @param resus	Results to be closed
	 * @return	false if something failed
	 */
	public boolean closeResults(Vector<AlignmentResult> resus) {
		boolean retVal = true;

		for (AlignmentResult r : resus) {

			String fileName = r.getNiceName();

			statBar.setStatusText("Closing " + fileName);

			closeOneResult(r);
		}

		return retVal;
	}


	private int closeOneResult(AlignmentResult res) {

		// Close & destroy all visualizers associated with this result
		res.closeVisualizers();


		// Get list of runs in this result
		res.deattachRuns();
		/*
		Run[] runs = res.getRuns();
		for (Run r : runs) {
			r.removeAlignmentResult(res);
		}
		*/

		// Remove this alignment from the run picker
		runPick.removeResult(res);

		return 0;

	}


	/**
	 * Copies the zoom settings from given run to all other runs.
	 * whatDims parameter defines wheter to copy zoom settings only in mz, rt or both dimensions
	 */
	public void setSameZoomToOtherRuns(Run originalRun, int whatDims) {

		float startMZ = 0;
		float endMZ = 0;
		int startScan = 0;
		int endScan = 0;
		float cursorMZ = 0;
		int cursorScan = 0;

		float tmpStartMZ;
		float tmpEndMZ;
		int tmpStartScan;
		int tmpEndScan;

		float tmpCursorMZ;
		int tmpCursorScan;


		startMZ = originalRun.getSelectionMZStart();
		endMZ = originalRun.getSelectionMZEnd();
		startScan = originalRun.getSelectionScanStart();
		endScan = originalRun.getSelectionScanEnd();
		cursorMZ = originalRun.getCursorPositionMZ();
		cursorScan = originalRun.getCursorPositionScan();

		Vector runs = runPick.getRuns();
		Run r;
		Enumeration runsenum = runs.elements();
		while (runsenum.hasMoreElements()) {
			r = (Run)runsenum.nextElement();

			if (originalRun!=r) {

				// Check that selection and cursor position of source run are valid also for this target run
				if (r.getDataMinMZ()>cursorMZ) { tmpCursorMZ = r.getDataMinMZ(); } else { tmpCursorMZ = cursorMZ; }
				if (r.getDataMaxMZ()<cursorMZ) { tmpCursorMZ = r.getDataMaxMZ(); } else { tmpCursorMZ = cursorMZ; }

				if (r.getDataMinMZ()>startMZ) { tmpStartMZ = r.getDataMinMZ(); } else { tmpStartMZ = startMZ; }
				if (r.getDataMaxMZ()<startMZ) { tmpStartMZ = r.getDataMaxMZ(); } else { tmpStartMZ = startMZ; }

				if (r.getDataMinMZ()>endMZ) { tmpEndMZ = r.getDataMinMZ(); } else { tmpEndMZ = endMZ; }
				if (r.getDataMaxMZ()<endMZ) { tmpEndMZ = r.getDataMaxMZ(); } else { tmpEndMZ = endMZ; }

				if ( (r.getNumOfScans()-1) < cursorScan) { tmpCursorScan = r.getNumOfScans()-1; } else { tmpCursorScan = cursorScan; }

				if ( (r.getNumOfScans()-1) < endScan) { tmpEndScan= r.getNumOfScans()-1; } else { tmpEndScan = endScan; }
				tmpStartScan = startScan; // Start scan is 0 for all runs


				if (whatDims == SET_SAME_ZOOM_MZ) {
					r.setSelectionMZ(tmpStartMZ, tmpEndMZ);
					r.setCursorPositionMZ(tmpCursorMZ);
					r.refreshVisualizers(Visualizer.CHANGETYPE_SELECTION_MZ, statBar);
				}

				if (whatDims == SET_SAME_ZOOM_SCAN) {
					r.setSelectionScan(tmpStartScan, tmpEndScan);
					r.setCursorPositionScan(tmpCursorScan);
					r.refreshVisualizers(Visualizer.CHANGETYPE_SELECTION_SCAN, statBar);
				}

				if (whatDims == SET_SAME_ZOOM_BOTH) {
					r.setSelection(tmpStartScan, tmpEndScan, tmpStartMZ, tmpEndMZ);
					r.setCursorPosition(tmpCursorScan, tmpCursorMZ);
					r.refreshVisualizers(Visualizer.CHANGETYPE_SELECTION_BOTH, statBar);
				}
			}
		}
	}


	public void setMouseWaitCursor() {
		if (myMouseAdapter == null) {
			myMouseAdapter = new MouseAdapter() {};
			this.getGlassPane().addMouseListener( myMouseAdapter);
			this.getGlassPane().setCursor(myWaitCursor);
		}
		this.getGlassPane().setVisible(true);
	}

	public void setMouseDefaultCursor() {
		this.getGlassPane().setVisible(false);
	}


	/**
	 * Saves settings to .ini file
	 */
	private boolean saveSettings() {

		try {
			FileWriter fw = new FileWriter(settingsFilename);

			if (dataDirectory!=null) { fw.write("DataDir = " + dataDirectory); } else {	fw.write("DataDir = ");	}
			fw.write("\n");
			if (homeDirectory!=null) { fw.write("InstallDir = " + homeDirectory); } else {	fw.write("InstallDir = ");	}
			fw.write("\n");
			fw.write("MZLabelFormat = " + formatCoordinates.getMZValueFormat());
			fw.write("\n");
			fw.write("ChromatographicLabelFormat = " + formatCoordinates.getRTValueFormat());
			fw.write("\n");
			fw.write("PeakMeasuring = " + peakMeasuringSetting);
			fw.write("\n");
			fw.flush();
			fw.close();
		} catch (Exception e) {
			displayErrorMessage("Could not save settings to the .ini file.");
			return false;
		}

		return true;
	}

	/**
	 * Loads settings from .ini file
	 */
	private boolean loadSettings() {
		try {
			BufferedReader br = new BufferedReader(new FileReader(settingsFilename));

			String nextLine = br.readLine();
			String varStr = null;
			String valStr = null;
			while (nextLine != null) {
				StringTokenizer st = new StringTokenizer(nextLine, " = ");
				varStr = st.nextToken();
				if ( st.hasMoreTokens() ) { valStr = st.nextToken(); } else { valStr = new String(""); }

				if (varStr.equals("DataDir")) { dataDirectory = valStr; }
				if (varStr.equals("InstallDir")) { homeDirectory = valStr; }
				if (varStr.equals("MZLabelFormat")) { formatCoordinates.setMZValueFormat((new Integer(valStr)).intValue()  ); }
				if (varStr.equals("ChromatographicLabelFormat")) { formatCoordinates.setRTValueFormat((new Integer(valStr)).intValue()  ); }
				if (varStr.equals("PeakMeasuring")) { peakMeasuringSetting = (new Integer(valStr)).intValue(); }

				nextLine = br.readLine();
			}
			br.close();

		} catch (Exception e) {
			//displayErrorMessage("Could not read settings from .ini file.");
			return false;
		}

		return true;
	}


	/**
	 * Prepares everything for quit and then shutdowns the application
	 */
	private boolean exitMZmine() {

		// Close all open results
		Vector results = runPick.getResults();
		closeResults(results);

		// Close all open runs
		Vector runs = runPick.getRuns();
		boolean res = closeRuns(runs);

		// If everything didn't go as planned (user cancelled or save failed) then cancel exiting
		if (res == false) { return res; }

		// Save settings
		saveSettings();

		// Shutdown
		this.dispose();
		System.exit(0);

		return true;

	}

	public void displayErrorMessage(String msg) {
					try {
					statBar.setStatusText(msg);
					JOptionPane.showMessageDialog(
													this,
													msg,
													"Sorry",
													JOptionPane.ERROR_MESSAGE
												 );
					} catch (Exception exce ) {}
	}


	public void setPeakMeasuringSetting(int setting) {
		int oldSetting = peakMeasuringSetting;
		peakMeasuringSetting = setting;

		if (oldSetting != peakMeasuringSetting) {
			// Refresh all visualizers for alignment results
			Vector<AlignmentResult> alignmentResults = runPick.getResults();
			for (AlignmentResult ar : alignmentResults) {
				Vector<AlignmentResultVisualizer> alignmentResultVisualizers = ar.getVisualizers();
				for (AlignmentResultVisualizer arv : alignmentResultVisualizers) {
					arv.refreshVisualizer(AlignmentResultVisualizer.CHANGETYPE_PEAK_MEASURING_SETTING);
				}
			}


		}
	}

	public int getPeakMeasuringSetting() {
		return peakMeasuringSetting;
	}


}
