# Supplementary material for: Processing methods for differential analysis of LC/MS profile data
Source: BMC Bioinformatics. 2005 Jul 18;6:179. doi: 10.1186/1471-2105-6-179 (PMC1187873; doi:10.1186/1471-2105-6-179)
Supplement: Additional File 2 — MZmine Toolbox source code (version 0.42). The file includes the source code and license information of the MZmine Toolbox. [file 1471-2105-6-179-S2.zip › src/gui/OptionsWindow.java]

/*
    Copyright 2005 VTT Biotechnology

    This file is part of MZmine.

    MZmine is free software; you can redistribute it and/or modify
    it under the terms of the GNU General Public License as published by
    the Free Software Foundation; either version 2 of the License, or
    (at your option) any later version.

    MZmine is distributed in the hope that it will be useful,
    but WITHOUT ANY WARRANTY; without even the implied warranty of
    MERCHANTABILITY or FITNESS FOR A PARTICULAR PURPOSE.  See the
    GNU General Public License for more details.

    You should have received a copy of the GNU General Public License
    along with MZmine; if not, write to the Free Software
    Foundation, Inc., 51 Franklin St, Fifth Floor, Boston, MA  02110-1301  USA
*/
package gui;

import gui.MainWindow;

import javax.swing.JPanel;
import java.awt.*;

/**
 *
 * @author  mkatajam
 */
public class OptionsWindow extends javax.swing.JDialog { // javax.swing.JFrame {

    private MainWindow mainWin;

    /** Creates new form OptionsWindow */
    public OptionsWindow(MainWindow _mainWin) {
		mainWin = _mainWin;
        initComponents();
    }

    /** This method is called from within the constructor to
     * initialize the form.
     * WARNING: Do NOT modify this code. The content of this method is
     * always regenerated by the Form Editor.
     */
    private void initComponents() {//GEN-BEGIN:initComponents
        java.awt.GridBagConstraints gridBagConstraints;

        setTitle("Preferences");

        jTabbedPane1 = new javax.swing.JTabbedPane();


        btnOK = new javax.swing.JButton();
        btnCancel = new javax.swing.JButton();
        btnApply = new javax.swing.JButton();


        getContentPane().setLayout(new java.awt.BorderLayout());

        addWindowListener(new java.awt.event.WindowAdapter() {
            public void windowClosing(java.awt.event.WindowEvent evt) {
                btnCancelActionPerformed(null);
            }
        });


		// Visualizer settings
		pnlVisualizerSettings = new javax.swing.JPanel();
        lblRTFormatting = new javax.swing.JLabel();
        rbgrpRTFormatting = new javax.swing.ButtonGroup();
        rbRTInSecs = new javax.swing.JRadioButton();
        rbRTInMinsAndSecs = new javax.swing.JRadioButton();
        lblMZFormatting = new javax.swing.JLabel();
        rbgrpMZFormatting = new javax.swing.ButtonGroup();
        rbMZTwoDecimals = new javax.swing.JRadioButton();
        rbMZThreeDecimals = new javax.swing.JRadioButton();
        rbMZFourDecimals = new javax.swing.JRadioButton();

        pnlVisualizerSettings.setLayout(new java.awt.GridLayout(7,0));

        lblRTFormatting.setHorizontalAlignment(javax.swing.SwingConstants.LEFT);
        lblRTFormatting.setText("Retention time formatting");
        pnlVisualizerSettings.add(lblRTFormatting);

        rbRTInSecs.setText("Show time in seconds");
        rbgrpRTFormatting.add(rbRTInSecs);
        pnlVisualizerSettings.add(rbRTInSecs);

        rbRTInMinsAndSecs.setText("Show time in minutes and seconds");
        rbgrpRTFormatting.add(rbRTInMinsAndSecs);
        pnlVisualizerSettings.add(rbRTInMinsAndSecs);

        lblMZFormatting.setHorizontalAlignment(javax.swing.SwingConstants.LEFT);
        lblMZFormatting.setText("M/Z value formatting");
        pnlVisualizerSettings.add(lblMZFormatting);

        rbMZTwoDecimals.setText("Show two decimal digits");
        rbgrpMZFormatting.add(rbMZTwoDecimals);
        pnlVisualizerSettings.add(rbMZTwoDecimals);

        rbMZThreeDecimals.setSelected(true);
        rbMZThreeDecimals.setText("Show three decimal digits");
        rbgrpMZFormatting.add(rbMZThreeDecimals);
        pnlVisualizerSettings.add(rbMZThreeDecimals);

        rbMZFourDecimals.setText("Show four decimal digits");
        rbgrpMZFormatting.add(rbMZFourDecimals);
        pnlVisualizerSettings.add(rbMZFourDecimals);

        jTabbedPane1.addTab("Visualizers", pnlVisualizerSettings);


        // Peak Measuring Settings
        pnlPeakMeasuringSettings = new javax.swing.JPanel();
		rbgrpPMSetting = new javax.swing.ButtonGroup();
		lblPMSetting = new javax.swing.JLabel();
		rbPMHeight = new javax.swing.JRadioButton();
		rbPMArea = new javax.swing.JRadioButton();
		//rbPMBoth = new javax.swing.JRadioButton();

		pnlPeakMeasuringSettings.setLayout(new java.awt.GridLayout(7,0));

        lblPMSetting.setHorizontalAlignment(javax.swing.SwingConstants.LEFT);
        lblPMSetting.setText("Peak measuring setting");
        pnlPeakMeasuringSettings.add(lblPMSetting);

        rbPMHeight.setSelected(true);
        rbPMHeight.setText("Use peak height");
        rbgrpPMSetting.add(rbPMHeight);
        pnlPeakMeasuringSettings.add(rbPMHeight);

        rbPMArea.setText("Use peak area");
        rbgrpPMSetting.add(rbPMArea);
        pnlPeakMeasuringSettings.add(rbPMArea);

        //rbPMBoth.setText("Measure both peak height and area");
        //rbgrpPMSetting.add(rbPMBoth);
        //pnlPeakMeasuringSettings.add(rbPMBoth);


        jTabbedPane1.addTab("Peak measuring", pnlPeakMeasuringSettings);


        //getContentPane().add(jTabbedPane1, new java.awt.GridBagConstraints());


		JPanel btnPanel = new JPanel();
        btnOK.setText("OK");
        btnOK.addActionListener(new java.awt.event.ActionListener() {
            public void actionPerformed(java.awt.event.ActionEvent evt) {
                btnOKActionPerformed(evt);
            }
        });

        btnPanel.add(btnOK);


/*
        gridBagConstraints = new java.awt.GridBagConstraints();
        gridBagConstraints.gridx = 0;
        gridBagConstraints.gridy = 1;
        getContentPane().add(btnOK, gridBagConstraints);
*/

        btnApply.setText("Apply");
        btnApply.addActionListener(new java.awt.event.ActionListener() {
            public void actionPerformed(java.awt.event.ActionEvent evt) {
                btnApplyActionPerformed(evt);
            }
        });
        btnPanel.add(btnApply);

        btnCancel.setText("Cancel");
        btnCancel.addActionListener(new java.awt.event.ActionListener() {
            public void actionPerformed(java.awt.event.ActionEvent evt) {
                btnCancelActionPerformed(evt);
            }
        });
        btnPanel.add(btnCancel);


        getContentPane().add(jTabbedPane1,BorderLayout.CENTER);
        getContentPane().add(btnPanel,BorderLayout.SOUTH);


/*
        gridBagConstraints = new java.awt.GridBagConstraints();
        gridBagConstraints.gridx = 0;
        gridBagConstraints.gridy = 1;
        gridBagConstraints.anchor = java.awt.GridBagConstraints.EAST;
        getContentPane().add(btnCancel, gridBagConstraints);
*/
		getSettingsToForm();

        pack();
    }//GEN-END:initComponents


	// OK
    private void btnOKActionPerformed(java.awt.event.ActionEvent evt) {//GEN-FIRST:event_btnCancelActionPerformed
        setSettingsFromForm();
		setVisible(false);
		mainWin.repaint();

    }//GEN-LAST:event_btnCancelActionPerformed


	// APPLY
    private void btnApplyActionPerformed(java.awt.event.ActionEvent evt) {//GEN-FIRST:event_btnCancelActionPerformed
		setSettingsFromForm();
		mainWin.repaint();

    }//GEN-LAST:event_btnCancelActionPerformed


	// CANCEL
    private void btnCancelActionPerformed(java.awt.event.ActionEvent evt) {//GEN-FIRST:event_btnCancelActionPerformed
        getSettingsToForm();
        setVisible(false);
    }//GEN-LAST:event_btnCancelActionPerformed


	/**
	 * Restores form's controls by retrieving previous parameter values
	 */
	public void getSettingsToForm() {

		// Visualizer settings
		if (mainWin.formatCoordinates.getRTValueFormat() == mainWin.formatCoordinates.CHROMATOGRAPHIC_LABEL_TIMESEC) { rbgrpRTFormatting.setSelected(rbRTInSecs.getModel(), true);}
		if (mainWin.formatCoordinates.getRTValueFormat() == mainWin.formatCoordinates.CHROMATOGRAPHIC_LABEL_TIMEMINSEC) { rbgrpRTFormatting.setSelected(rbRTInMinsAndSecs.getModel(), true);}

		if (mainWin.formatCoordinates.getMZValueFormat() == mainWin.formatCoordinates.MZ_LABEL_TWODECIMALS) { rbgrpMZFormatting.setSelected(rbMZTwoDecimals.getModel(), true);}
		if (mainWin.formatCoordinates.getMZValueFormat() == mainWin.formatCoordinates.MZ_LABEL_THREEDECIMALS) { rbgrpMZFormatting.setSelected(rbMZThreeDecimals.getModel(), true);}
		if (mainWin.formatCoordinates.getMZValueFormat() == mainWin.formatCoordinates.MZ_LABEL_FOURDECIMALS) { rbgrpMZFormatting.setSelected(rbMZFourDecimals.getModel(), true);}

		// Peak measuring settings
		if (mainWin.getPeakMeasuringSetting() == mainWin.PEAK_MEASURING_HEIGHT) { rbgrpPMSetting.setSelected(rbPMHeight.getModel(), true); }
		if (mainWin.getPeakMeasuringSetting() == mainWin.PEAK_MEASURING_AREA) { rbgrpPMSetting.setSelected(rbPMArea.getModel(), true); }
		//if (mainWin.getPeakMeasuringSetting() == mainWin.PEAK_MEASURING_BOTH) { rbgrpPMSetting.setSelected(rbPMBoth.getModel(), true); }


	}

	/**
	 * Puts values from form's controls to real parameter variables
	 */
	public void setSettingsFromForm() {
		// Visualizer settings
        if (rbgrpRTFormatting.getSelection() == rbRTInSecs.getModel()) {	mainWin.formatCoordinates.setRTValueFormat(mainWin.formatCoordinates.CHROMATOGRAPHIC_LABEL_TIMESEC); }
        if (rbgrpRTFormatting.getSelection() == rbRTInMinsAndSecs.getModel()) {	mainWin.formatCoordinates.setRTValueFormat(mainWin.formatCoordinates.CHROMATOGRAPHIC_LABEL_TIMEMINSEC); }

        if (rbgrpMZFormatting.getSelection() == rbMZTwoDecimals.getModel()) { mainWin.formatCoordinates.setMZValueFormat(mainWin.formatCoordinates.MZ_LABEL_TWODECIMALS); }
        if (rbgrpMZFormatting.getSelection() == rbMZThreeDecimals.getModel()) { mainWin.formatCoordinates.setMZValueFormat(mainWin.formatCoordinates.MZ_LABEL_THREEDECIMALS); }
        if (rbgrpMZFormatting.getSelection() == rbMZFourDecimals.getModel()) { mainWin.formatCoordinates.setMZValueFormat(mainWin.formatCoordinates.MZ_LABEL_FOURDECIMALS); }

        // Peak measuring settings
        if (rbgrpPMSetting.getSelection() == rbPMHeight.getModel()) { mainWin.setPeakMeasuringSetting(mainWin.PEAK_MEASURING_HEIGHT); }
        if (rbgrpPMSetting.getSelection() == rbPMArea.getModel()) { mainWin.setPeakMeasuringSetting(mainWin.PEAK_MEASURING_AREA); }
        //if (rbgrpPMSetting.getSelection() == rbPMBoth.getModel()) { mainWin.setPeakMeasuringSetting(mainWin.PEAK_MEASURING_BOTH); }


	}


    // Variables declaration - do not modify//GEN-BEGIN:variables
    private javax.swing.JButton btnOK;
    private javax.swing.JButton btnCancel;
    private javax.swing.JButton btnApply;

    // Tabbed pane for holding all different settings panels
    private javax.swing.JTabbedPane jTabbedPane1;


	// Visualizer settings
    private javax.swing.JPanel pnlVisualizerSettings;

    private javax.swing.ButtonGroup rbgrpRTFormatting;
    private javax.swing.JLabel lblRTFormatting;
    private javax.swing.JRadioButton rbRTInSecs;
    private javax.swing.JRadioButton rbRTInMinsAndSecs;

    private javax.swing.ButtonGroup rbgrpMZFormatting;
    private javax.swing.JLabel lblMZFormatting;
    private javax.swing.JRadioButton rbMZTwoDecimals;
    private javax.swing.JRadioButton rbMZThreeDecimals;
    private javax.swing.JRadioButton rbMZFourDecimals;


	// Peak measuring settings
    private javax.swing.JPanel pnlPeakMeasuringSettings;

    private javax.swing.ButtonGroup rbgrpPMSetting;
    private javax.swing.JLabel lblPMSetting;
    private javax.swing.JRadioButton rbPMHeight;
    private javax.swing.JRadioButton rbPMArea;
    private javax.swing.JRadioButton rbPMBoth;


    // End of variables declaration//GEN-END:variables

}
