# Supplementary material for: Processing methods for differential analysis of LC/MS profile data
Source: BMC Bioinformatics. 2005 Jul 18;6:179. doi: 10.1186/1471-2105-6-179 (PMC1187873; doi:10.1186/1471-2105-6-179)
Supplement: Additional File 2 — MZmine Toolbox source code (version 0.42). The file includes the source code and license information of the MZmine Toolbox. [file 1471-2105-6-179-S2.zip › src/gui/RunSelector.java]

/*
    Copyright 2005 VTT Biotechnology

    This file is part of MZmine.

    MZmine is free software; you can redistribute it and/or modify
    it under the terms of the GNU General Public License as published by
    the Free Software Foundation; either version 2 of the License, or
    (at your option) any later version.

    MZmine is distributed in the hope that it will be useful,
    but WITHOUT ANY WARRANTY; without even the implied warranty of
    MERCHANTABILITY or FITNESS FOR A PARTICULAR PURPOSE.  See the
    GNU General Public License for more details.

    You should have received a copy of the GNU General Public License
    along with MZmine; if not, write to the Free Software
    Foundation, Inc., 51 Franklin St, Fifth Floor, Boston, MA  02110-1301  USA
*/

package gui;

import java.util.*;

import javax.swing.JPanel;
import javax.swing.JList;
import javax.swing.JScrollPane;
import javax.swing.JInternalFrame;
import javax.swing.DefaultListModel;
import javax.swing.JMenuItem;
import javax.swing.JLabel;
import javax.swing.JPanel;
import javax.swing.JSplitPane;
import javax.swing.JPopupMenu;

import javax.swing.event.ListSelectionListener;
import javax.swing.event.ListSelectionEvent;

import java.awt.BorderLayout;
import java.awt.Dimension;

import java.awt.event.MouseListener;
import java.awt.event.MouseEvent;
import java.awt.event.ActionListener;
import java.awt.event.ActionEvent;


import datastoring.Run;
import datastoring.AlignmentResult;

import visualizing.Visualizer;
import visualizing.AlignmentResultVisualizer;
import visualizing.PeakListView;

import gui.MainWindow;
import tools.Statusbar;
import tools.BackgroundThread;


/**
 * This class implements the list of runs and results on left-hand side of GUI
 */
public class RunSelector extends JPanel implements ListSelectionListener, MouseListener, ActionListener {

	private MainWindow mainWin;
	private Statusbar statBar;

	private Vector runs;				// All Runs in selector
	private JList runList;
	private JScrollPane runScroll;

	private Vector results;
//	private Result activeResult;
	private JList resultList;
	private JScrollPane resultScroll;

	private JPopupMenu popupMenu;
	private JMenuItem pmMinimizeVisualizers;
	private JMenuItem pmRestoreVisualizers;
	private JMenuItem pmClose;


	/**
	 * Constructor
	 */
	public RunSelector(MainWindow _mainWin) {

		mainWin = _mainWin;
		statBar = mainWin.getStatusBar();

		runs = new Vector();
		results = new Vector();

		setPreferredSize(new Dimension(150,10));

		// Create panel for raw data
		JPanel rawdataPanel = new JPanel();
		JLabel rawdataTitle = new JLabel(new String("Raw data files"));

		runList = new JList();
		runList.setModel(new DefaultListModel());
		runScroll = new JScrollPane(runList);

		rawdataPanel.setLayout(new BorderLayout());
		rawdataPanel.add(rawdataTitle, BorderLayout.NORTH);
		rawdataPanel.add(runScroll, BorderLayout.CENTER);
		rawdataPanel.setMinimumSize(new Dimension(150,10));

		// Create panel for results
		JPanel resultsPanel = new JPanel();
		JLabel resultsTitle = new JLabel(new String("Alignment results"));

		resultList = new JList();
		resultList.setModel(new DefaultListModel());
		resultScroll = new JScrollPane(resultList);

		resultsPanel.setLayout(new BorderLayout());
		resultsPanel.add(resultsTitle, BorderLayout.NORTH);
		resultsPanel.add(resultScroll, BorderLayout.CENTER);
		resultsPanel.setMinimumSize(new Dimension(150,10));

		// Add panels to a split and put split on this panel
		JSplitPane rawAndResultsSplit = new JSplitPane(JSplitPane.VERTICAL_SPLIT, rawdataPanel, resultsPanel);

		setLayout(new BorderLayout());
		add(rawAndResultsSplit, BorderLayout.CENTER);
		rawAndResultsSplit.setDividerLocation(230);

		runList.addListSelectionListener(this);
		resultList.addListSelectionListener(this);

		// Create a pop-up menu
		popupMenu = new JPopupMenu();
		pmMinimizeVisualizers = new JMenuItem("Hide visualizers");
		pmMinimizeVisualizers.addActionListener(this);
		pmRestoreVisualizers = new JMenuItem("Show visualizers");
		pmRestoreVisualizers.addActionListener(this);
		pmClose = new JMenuItem("Close");
		pmClose.addActionListener(this);
		popupMenu.add(pmRestoreVisualizers);
		popupMenu.add(pmMinimizeVisualizers);
		popupMenu.addSeparator();
		popupMenu.add(pmClose);

		runList.addMouseListener(this);
		resultList.addMouseListener(this);

	}

	public void mouseClicked(MouseEvent e) {}
	public void mouseEntered(MouseEvent e) {}
	public void mouseExited(MouseEvent e) {}
	public void mousePressed(MouseEvent e) {}
	public void mouseReleased(MouseEvent e) {
		if (e.getButton()!=MouseEvent.BUTTON1) {
			popupMenu.show(e.getComponent(), e.getX(), e.getY());
		}
	}


	public void actionPerformed(java.awt.event.ActionEvent e) {
		Object src = e.getSource();

		// Hide visualizers for all selected objects
		if (src == pmMinimizeVisualizers) {

			// Grab active run
			Vector<Run> runs = getSelectedRuns();
			if (runs.size()!=0) {
				for (int i=0; i<runs.size(); i++) {
					runs.get(i).hideVisualizers();
				}
			}

			// Grab active result
			Vector<AlignmentResult> results = getSelectedResults();
			if (results.size()!=0) {
				for (int i=0; i<results.size(); i++) {
					results.get(i).hideVisualizers();
				}
			}
			mainWin.updateMenuAvailability();
			mainWin.repaint();
		}

		// Show visualizers for all selected objects
		if (src == pmRestoreVisualizers) {

			// Grab active run
			Vector<Run> runs = getSelectedRuns();

			if (runs.size()!=0) {
				Vector<Run> allUnhiddenRuns = new Vector<Run>();

				for (int i=0; i<runs.size(); i++) {
					Run r = runs.get(i);
					if (r.getRefreshNeeded()>0) { allUnhiddenRuns.add(r); }
					r.showVisualizers();
				}

				mainWin.tileWindowsVertically();
				BackgroundThread bt = new BackgroundThread(mainWin, allUnhiddenRuns, Visualizer.CHANGETYPE_DATA, BackgroundThread.TASK_REFRESHVISUALIZERS);
				bt.start();
			}

			Vector<AlignmentResult> results = getSelectedResults();

			if (results.size()!=0) {
				for (int i=0; i<results.size(); i++) {
					results.get(i).showVisualizers();
				}
				mainWin.tileWindowsVertically();
			}
			mainWin.updateMenuAvailability();
			mainWin.repaint();
		}

		// Close selected objects (NOT YET IMPLEMENTED FOR RESULTS OBJECTS)
		if (src == pmClose) {

			// Grab selected runs and close them all
			Vector<Run> runs = getSelectedRuns();
			mainWin.closeRuns(runs);


			// Grab selected results and close them all
			Vector<AlignmentResult> results = getSelectedResults();
			mainWin.closeResults(results);

		}

	}


	// METHODS FOR MAINTAINING LIST OF RUNS
	// ------------------------------------

	/**
	 * Adds given run to the list of runs
	 */
	public void addRun(Run _run) {
		if (_run!=null) {
			((DefaultListModel)runList.getModel()).addElement(_run);
		}
	}

	/**
	 * Removes given run from the list of runs
	 */
	public void removeRun(Run r) {

		Run activeRun = (Run)runList.getSelectedValue();

		DefaultListModel dlm = (DefaultListModel)runList.getModel();

		dlm.removeElement(r);

		// If this was active run, try to search for new active run
		if (activeRun==r) {

			activeRun = null;

			// Select first run in the list as active run
			if (dlm.getSize()>0) {
				runList.setSelectedIndex(0);
				activeRun = (Run)runList.getSelectedValue();
				mainWin.updateMenuAvailability();
			} else {
				activeRun = null;
				mainWin.updateMenuAvailability();
			}
		}

		System.gc();
	}

	/**
	 * Returns a vector containing all runs in the selector
	 */
	public Vector<Run> getRuns() {
		Vector<Run> v = new Vector<Run>();
		DefaultListModel dlm = (DefaultListModel)runList.getModel();

		Run r;
		Object o;

		for (int i=0; i<dlm.getSize(); i++) {
			r = (Run)dlm.getElementAt(i);
			v.add(r);
		}

		return v;
	}

	/**
	 * Returns a vector containing all runs that are currently selected in selector
	 */
	public Vector<Run> getSelectedRuns() {

		Vector<Run> v = new Vector<Run>();
		Object o[] = runList.getSelectedValues();

		for (int i=0; i<o.length; i++) {
			v.add((Run)o[i]);
		}

		return v;

	}

	/**
	 * Returns number of runs in the selector
	 */
	public int getNumOfRuns() {
		Vector<Run> v = getRuns();
		return v.size();
	}

	/**
	 * Returns the number of runs which have at least on visualizer shown on the main window
	 */
	public int getNumOfShownRuns() {
		Vector<Run> v = getRuns();
		Run r;
		boolean alreadyCounted;
		Vector visus;
		JInternalFrame jif;

		int numOfShownRuns=0;
		for (int i=0; i<v.size(); i++) {
			r = v.get(i);
			alreadyCounted = false;
			visus = r.getVisualizers();

			for (int j=0; j<visus.size(); j++) {
				jif = (JInternalFrame)visus.get(j);
				if (jif.isIcon() || !jif.isVisible() || alreadyCounted) {} else { numOfShownRuns++; alreadyCounted = true; }
			}
		}

		return numOfShownRuns;
	}

	/**
	 * Returns the number of runs which have peak picking done.
	 */
	public int getNumOfRunsWithPeaks() {
		Vector<Run> v = getRuns();
		Run r;
		int numOfRunsWithPeaks=0;
		for (int i=0; i<v.size(); i++) {
			r = v.get(i);
			if (r.getPeaks()!=null) { numOfRunsWithPeaks++;	}
		}

		return numOfRunsWithPeaks;
	}


	/**
	 * Selects given run in selector
	 */
	public void setActiveRun(Run _run) {
		runList.setSelectedValue(_run, true);
		mainWin.updateMenuAvailability();
	}

	/**
	 * Returns the run that is selected in run list
	 */
	public Run getActiveRun() {
		return (Run)runList.getSelectedValue();
	}


	// METHODS FOR MAINTAINING LIST OF RESULTS
	// ---------------------------------------

	/**
	 * Adds given result to the list of results objects
	 */
	public void addResult(AlignmentResult _result) {
		if (_result!=null) {
			((DefaultListModel)resultList.getModel()).addElement(_result);
		}
	}

	/**
	 * Removes given result from the list of results objects
	 */
	public void removeResult(AlignmentResult r) {

		AlignmentResult activeResult = (AlignmentResult)resultList.getSelectedValue();

		// Remove run from list
		int i = results.indexOf(r);
		((DefaultListModel)resultList.getModel()).removeElement(r);
		results.remove(r);

		// If this was active run, try to search for new active run
		if (activeResult==r) {

			activeResult = null;

			// Select first run in the list as active run
			if (results.size()>0) {
				resultList.setSelectedIndex(0);
				activeResult = (AlignmentResult)results.get(0);
				mainWin.updateMenuAvailability();
			} else {
				activeResult = null;
				mainWin.updateMenuAvailability();
			}
		}
		System.gc();

	}


	/**
	 * Returns a vector containing all result objects in the list
	 */
	public Vector<AlignmentResult> getResults() {

		Vector<AlignmentResult> v = new Vector<AlignmentResult>();
		DefaultListModel dlm = (DefaultListModel)resultList.getModel();

		AlignmentResult r;

		for (int i=0; i<dlm.getSize(); i++) {
			r = (AlignmentResult)dlm.getElementAt(i);
			v.add(r);
		}

		return v;
	}

	/**
	 * Returns a vector containing all currently selected result objects in the list
	 */
	public Vector<AlignmentResult> getSelectedResults() {

		Vector<AlignmentResult> v = new Vector<AlignmentResult>();
		Object o[] = resultList.getSelectedValues();

		for (int i=0; i<o.length; i++) {
			v.add((AlignmentResult)o[i]);
		}

		return v;
	}

	/**
	 * Select given result object in the list of results
	 */
	public void setActiveResult(AlignmentResult _result) {
		resultList.setSelectedValue(_result, true);
		mainWin.updateMenuAvailability();
	}

	/**
	 * Returns the currently selected result object.
	 */
	public AlignmentResult getActiveResult() {
		return (AlignmentResult)resultList.getSelectedValue();
	}

	/**
	 * Returns the number of result objects with at least one visualizer shown in the main window
	 */
	public int getNumOfShownResults() {
		Vector<AlignmentResult> v = getResults();
		AlignmentResult r;
		boolean alreadyCounted;
		Vector<AlignmentResultVisualizer> visus;
		JInternalFrame jif;

		int numOfShownResults=0;
		for (int i=0; i<v.size(); i++) {
			r = v.get(i);
			alreadyCounted = false;
			visus = r.getVisualizers();

			for (int j=0; j<visus.size(); j++) {
				jif = (JInternalFrame)visus.get(j);
				if (jif.isIcon() || !jif.isVisible() || alreadyCounted) {} else { numOfShownResults++; alreadyCounted = true; }
			}
		}

		return numOfShownResults;
	}


	// MISC. STUFF
	// -----------


	/**
	 * Implementation of ListSelectionListener interface
	 */
	public void valueChanged(ListSelectionEvent e) {

		Run activeRun;
		AlignmentResult activeResult;

		// Avoid reacting to unnecessary events
		if (e.getValueIsAdjusting()) { return; }

		// Run list selection changed?
		if (e.getSource()==runList) {

			int i = runList.getSelectedIndex();

			// Nothing selected in run list?
			if (i!=-1) {
				// Clear all selections in results list
				resultList.clearSelection();

				// Get run that was just selected in run list
				activeRun = (Run)runList.getSelectedValue();

				// Update cursor position in status bar
				statBar.setCursorPosition(activeRun);

				// Bring visualizers for this run to top
				Vector viss = activeRun.getVisualizers();
				Enumeration visse = viss.elements();
				JInternalFrame v;
				while (visse.hasMoreElements()) {
					v = (JInternalFrame)visse.nextElement();
					v.moveToFront();
				}

				// Set focus on active visualizer of this run (if no active visualizer, then select first visualizer to be the active)
				v = (JInternalFrame)activeRun.getActiveVisualizer();
				if (v!=null) {
					try { v.setSelected(true); } catch (Exception exe) {}
				} else {
					Vector vv = activeRun.getVisualizers();
					v = (JInternalFrame)vv.get(0);
					activeRun.setActiveVisualizer((Visualizer)v);
					try { v.setSelected(true); } catch (Exception exe) {}
				}
			}
			mainWin.updateMenuAvailability();
		}

		// Result list selection changed?
		if (e.getSource()==resultList) {

			int i = resultList.getSelectedIndex();

			if (i!=-1) {
				// Clear all selections in run list
				runList.clearSelection();

				// Get result object that was just selected in the list
				activeResult = (AlignmentResult)resultList.getSelectedValue();

				// Bring visualizers for this run to top
				Vector viss = activeResult.getVisualizers();
				Enumeration visse = viss.elements();
				JInternalFrame v;
				while (visse.hasMoreElements()) {
					v = (JInternalFrame)visse.nextElement();
					v.moveToFront();
				}
				// Set focus on active visualizer of this run (if no active visualizer, then select first visualizer to be the active)
				v = (JInternalFrame)activeResult.getActiveVisualizer();
				if (v!=null) {
					try { v.setSelected(true); } catch (Exception exe) {}
				} else {
					Vector vv = activeResult.getVisualizers();
					v = (JInternalFrame)vv.get(0);
					activeResult.setActiveVisualizer((AlignmentResultVisualizer)v);
					try { v.setSelected(true); } catch (Exception exe) {}
				}
			}
			mainWin.updateMenuAvailability();
		}
	}
}
