# Supplementary material for: Processing methods for differential analysis of LC/MS profile data
Source: BMC Bioinformatics. 2005 Jul 18;6:179. doi: 10.1186/1471-2105-6-179 (PMC1187873; doi:10.1186/1471-2105-6-179)
Supplement: Additional File 2 — MZmine Toolbox source code (version 0.42). The file includes the source code and license information of the MZmine Toolbox. [file 1471-2105-6-179-S2.zip › src/multisampleprocessing/AlignmentGapFiller.java]

/*
    Copyright 2005 VTT Biotechnology

    This file is part of MZmine.

    MZmine is free software; you can redistribute it and/or modify
    it under the terms of the GNU General Public License as published by
    the Free Software Foundation; either version 2 of the License, or
    (at your option) any later version.

    MZmine is distributed in the hope that it will be useful,
    but WITHOUT ANY WARRANTY; without even the implied warranty of
    MERCHANTABILITY or FITNESS FOR A PARTICULAR PURPOSE.  See the
    GNU General Public License for more details.

    You should have received a copy of the GNU General Public License
    along with MZmine; if not, write to the Free Software
    Foundation, Inc., 51 Franklin St, Fifth Floor, Boston, MA  02110-1301  USA
*/

package multisampleprocessing;


import java.util.*;
import java.util.Vector;

import datastoring.Run;
import datastoring.Scan;
import datastoring.AlignmentResult;
import gui.MainWindow;
import gui.ParameterSetupDialog;
import tools.Statusbar;


import javax.swing.JOptionPane;
import javax.swing.JDialog;
import java.awt.event.ActionListener;
import java.awt.event.ActionEvent;


/**
 * This class defines a method that estimates intensities using raw data
 * for those empty gaps in alignment result where aligner did not find
 * matching peak in some of the samples.
 */
public class AlignmentGapFiller implements AlignmentResultProcessor {

	private float paramMZTolerance = (float)0.5;
	private float paramRTTolerance = (float)10.0;

	private MainWindow mainWin;


	// Labels for parameters
	private final String[] fieldNames = {	"Tolerance in M/Z",
										 	"Tolerance in RT (in seconds)"};

	/**
	 * Implementation of askParameters() method (MultiSampleProcessor interface)
	 */
	public int askParameters(MainWindow _mainWin) {

		// Show parameter setup dialog
		float[] paramValues = new float[2];
		paramValues[0] = paramMZTolerance;
		paramValues[1] = paramRTTolerance;

		Statusbar statBar = _mainWin.getStatusBar();

		ParameterSetupDialog psd = new ParameterSetupDialog(_mainWin, "Please check the parameter values", fieldNames, paramValues);
		psd.setLocationRelativeTo(_mainWin);
		//psd.show();
		psd.setVisible(true);

		if (psd.getExitCode()==-1) {
			return RETVAL_USER_CANCEL;
		}

		if (psd.getExitCode()==-2) {
			return RETVAL_INCORRECT_PARAMS;
		}

		paramMZTolerance = psd.getFieldValue(0);
		if (paramMZTolerance<0) { return RETVAL_INCORRECT_PARAMS; }
		paramRTTolerance = psd.getFieldValue(1);
		if (paramRTTolerance<0) { return RETVAL_INCORRECT_PARAMS; }

		return RETVAL_OK;

	}


	/**
	 * Implementation of doProcessing() method (MultiSampleProcessor interface)
	 */
	public AlignmentResult doProcessing(AlignmentResult ar, MainWindow _mainWin) {
/*
		System.out.println("Parameter values are:");
		System.out.println("mz tol = " + paramMZTolerance);
		System.out.println("rt tol = " + paramRTTolerance);
*/
		mainWin = _mainWin;
		Statusbar statBar = mainWin.getStatusBar();


		if (ar.isImported()) {
			try {
				JOptionPane.showMessageDialog(mainWin,
					"Fill-in empty gaps method is not available for IMPORTED alignment results. (" + ar.getNiceName() + ")",
												"Sorry",JOptionPane.ERROR_MESSAGE);
				} catch (Exception exce ) {}
			return null;
		}


		String desc = "Results from " + ar.getNiceName() + " with heights for missing peak estimated from raw data.";
		AlignmentResult nar = new AlignmentResult(ar,desc);

		Vector<EmptySlot> emptySlots;
		EmptySlot es;

		Run r;
		Scan s;

		float firstMZ, lastMZ;
		float avgMZ, avgRT;
		int avgScan;
		float scanRT;


		float ipBeforeMZ, ipBeforeInt;
		float ipAfterMZ, ipAfterInt;

		float[] masses;
		float[] intensities;
		float maxIntensity,maxIntensityMZ;

		boolean wasRelevant;
		int numOffered;

		// Loop through all runs in this alignment
		for (int runNum=0; runNum<nar.getNumOfRuns(); runNum++) {

			r = nar.getRun(runNum);

			statBar.setStatusText("Filling gaps in " + ar.getNiceName() + " (" + r.getNiceName() + ")");
			statBar.setStatusProgBar(runNum, nar.getNumOfRuns());

			// Collect all empty slots for this run to a vector
			emptySlots = new Vector<EmptySlot>();
			int[] peakIDs = nar.getPeakIDs(runNum);
			for (int alignmentRowNum=0; alignmentRowNum<peakIDs.length; alignmentRowNum++) {
				if (peakIDs[alignmentRowNum]<0) {
					avgMZ = nar.getAverageMZ(alignmentRowNum);
					avgRT = nar.getAverageRT(alignmentRowNum);
					es = new EmptySlot(avgMZ, avgRT, alignmentRowNum);
					emptySlots.add(es);
				}
			}


			// Calculate which part of raw data needs to be scanned in order to fill all empty slots for this run
			float firstRequiredRT = Float.MAX_VALUE;
			float lastRequiredRT = Float.MIN_VALUE;
			for (int emptySlotInd=0; emptySlotInd<emptySlots.size(); emptySlotInd++) {
				es = (EmptySlot)emptySlots.get(emptySlotInd);
				if (es.getFirstRTNeeded(paramRTTolerance)<=firstRequiredRT) {
					firstRequiredRT = es.getFirstRTNeeded(paramRTTolerance); }
				if (es.getLastRTNeeded(paramRTTolerance)>=lastRequiredRT) {
					lastRequiredRT = es.getLastRTNeeded(paramRTTolerance); }
			}
			if (firstRequiredRT<r.getScanTimeFirst()) { firstRequiredRT = r.getScanTimeFirst(); }
			if (lastRequiredRT>=r.getScanTimeLast()) { lastRequiredRT = r.getScanTimeLast(); }

			int firstRequiredScan = r.getScanNumByTime(firstRequiredRT);
			int lastRequiredScan = r.getScanNumByTime(lastRequiredRT);


			// Loop through required scan range
			r.initializeNextScan(firstRequiredScan, lastRequiredScan);

			for (int scanInd=firstRequiredScan; scanInd<=lastRequiredScan; scanInd++) {

				// Get this scan and its mass & intensity measurements
				s = r.getNextScan();
				scanRT = r.getScanTime(scanInd);
				masses = s.getMassValues();
				intensities = s.getIntensityValues();

				// Loop through all empty slots
				for (int emptySlotInd=0; emptySlotInd<emptySlots.size(); emptySlotInd++) {
					es = (EmptySlot)emptySlots.get(emptySlotInd);

					// Check if this empty slot needs data from this scan
					wasRelevant = false;
					numOffered = 0;
					ipBeforeMZ = -1; ipBeforeInt = 0;
					ipAfterMZ = -1; ipAfterInt = 0;
					if (es.isWithin(scanRT, paramRTTolerance)) {

						wasRelevant = true;

						// Search for max intensity in this scan on the mass range
						firstMZ = es.getFirstMZNeeded(paramMZTolerance);
						lastMZ = es.getLastMZNeeded(paramMZTolerance);

						maxIntensity = Float.MIN_VALUE; maxIntensityMZ = 0;

						for (int massInd=0; massInd<masses.length; massInd++) {
							if (masses[massInd]<firstMZ) { ipBeforeMZ = masses[massInd]; ipBeforeInt = intensities[massInd]; }
							if (masses[massInd]>lastMZ) { ipAfterMZ = masses[massInd]; ipAfterInt = intensities[massInd]; break; }
							if (masses[massInd]>=firstMZ) {
								if (intensities[massInd]>=maxIntensity) {
									maxIntensity = intensities[massInd];
									maxIntensityMZ = masses[massInd];
								}
							}
						}

						// Give max intensity value to the empty slot object
						if (maxIntensity>Float.MIN_VALUE) {
							es.offerMaxIntensity(maxIntensityMZ, scanRT, maxIntensity);
							numOffered++;
						}
					}

					// If there was no suitable datapoints in this scan, but it was still relevant,
					// then we must interpolate between the datapoints that were just outside the required mz range
					if ((wasRelevant) && (numOffered==0)) {
						if ( (ipBeforeMZ!=-1) && (ipAfterMZ!=-1) ) {
							es.offerMaxIntensity( (ipBeforeMZ+ipAfterMZ)/(float)2.0, scanRT, (ipBeforeInt+ipAfterInt)/(float)2.0 );
						}

						// Well, in fact, in the worst case, it is not possible to even interpolate
						if ( (ipBeforeMZ==-1) && (ipAfterMZ!=-1) ) {
							es.offerMaxIntensity( (ipAfterMZ)/(float)1.0, scanRT, (ipAfterInt)/(float)1.0 );
						}
						if ( (ipBeforeMZ!=-1) && (ipAfterMZ==-1) ) {
							es.offerMaxIntensity( (ipBeforeMZ)/(float)1.0, scanRT, (ipBeforeInt)/(float)1.0 );
						}

					}

				}
			}

			// Finalize scan loop
			r.finalizeNextScan();


			// Loop through all empty slots

			for (int emptySlotInd=0; emptySlotInd<emptySlots.size(); emptySlotInd++) {
				es = (EmptySlot)emptySlots.get(emptySlotInd);

				// Fill-in corresponding gap in alignment result table
				nar.setPeakStatus(runNum, es.getAlignmentRowNum(), AlignmentResult.PEAKSTATUS_ESTIMATED);
				nar.setPeakMZ(runNum, es.getAlignmentRowNum(), es.getMaxIntensityMZ());
				nar.setPeakRT(runNum, es.getAlignmentRowNum(), es.getMaxIntensityRT());
				nar.setPeakHeight(runNum, es.getAlignmentRowNum(), es.getMaxIntensity());
			}
		}

		statBar.disableProgBar();

		return nar;
	}


	/**
	 * This class is used for representing one empty slot in alignment result
	 */
	private class EmptySlot {
		private float centroidMZ;
		private float centroidRT;

		private int alignmentRowNum;

		private float maxIntensityMZ = -1;
		private float maxIntensityRT = -1;
		private float maxIntensity = Float.MIN_VALUE;

		/**
		 * Constructor:	Initializes an empty slot
		 * @param	_centroidMZ		M/Z coordinate of this empty slot
		 * @param	_centroidRT		RT coordinate of this empty slot
		 * @param	_alignmentRowNum	Number of alignment row
		 */
		public EmptySlot(float _centroidMZ, float _centroidRT, int _alignmentRowNum) {
			centroidMZ = _centroidMZ;
			centroidRT = _centroidRT;
			alignmentRowNum = _alignmentRowNum;
		}

		/**
		 * Returns the RT value that is first within the search range
		 * @param	rtTolerance		This parameter defines one-sided search range width in seconds
		 */
		public float getFirstRTNeeded(float rtTolerance) {
			return centroidRT-rtTolerance;
		}

		/**
		 * Returns the RT value that is last within the search range
		 * @param	rtTolerance		This parameter defines one-sided search range width in seconds
		 */
		public float getLastRTNeeded(float rtTolerance) {
			return centroidRT+rtTolerance;
		}

		/**
		 * Returns the M/Z value that is first within the search range
		 * @param	mzTolerance		This parameter defines one-sided search range height
		 */
		public float getFirstMZNeeded(float mzTolerance) {
			return (centroidMZ-mzTolerance);
		}

		/**
		 * Returns the M/Z value that is last within the search range
		 * @param	mzTolerance		This parameter defines one-sided search range height
		 */
		public float getLastMZNeeded(float mzTolerance) {
			return (centroidMZ+mzTolerance);
		}

		/**
		 * Tests if given RT coordinate is within the search rnage
		 * @param	rtTolerance		This parameter defines one-sided search range width
		 */
		public boolean isWithin(float rt, float rtTolerance) {
			if ( ((centroidRT-rtTolerance) <= rt) && ((centroidRT+rtTolerance) >= rt) ) {
				return true;
			} else {
				return false;
			}
		}

		/**
		 * This function is used to "offer" a candidate for local maximum inside the search range
		 * If offered intensity is highest offer so far, it becomes current local maximum.
		 * @param	mz				M/Z coordinate of the offered local maximum
		 * @param	rt				RT coordinate of the offered local maximum
		 * @param	intensity 		Intensity of the local maximum
		 */
		public void offerMaxIntensity(float mz, float rt, float intensity) {
			if (intensity>=maxIntensity) {
				maxIntensityMZ = mz;
				maxIntensityRT = rt;
				maxIntensity = intensity;
			}
		}

		/**
		 * This function returns the M/Z coordinate of current local maximum
		 */
		public float getMaxIntensityMZ() {
			return maxIntensityMZ;
		}

		/**
		 * This function returns the RT coordinate of current local maximum
		 */
		public float getMaxIntensityRT() {
			return maxIntensityRT;
		}

		/**
		 * This function returns the intensity of current local maximum
		 */
		public float getMaxIntensity() {
			return maxIntensity;
		}

		/**
		 * This function returns the row number of this empty slot
		 */
		public int getAlignmentRowNum() {
			return alignmentRowNum;
		}


	}

}
