# Supplementary material for: Processing methods for differential analysis of LC/MS profile data
Source: BMC Bioinformatics. 2005 Jul 18;6:179. doi: 10.1186/1471-2105-6-179 (PMC1187873; doi:10.1186/1471-2105-6-179)
Supplement: Additional File 2 — MZmine Toolbox source code (version 0.42). The file includes the source code and license information of the MZmine Toolbox. [file 1471-2105-6-179-S2.zip › src/multisampleprocessing/AlignmentResultProcessor.java]

/*
    Copyright 2005 VTT Biotechnology

    This file is part of MZmine.

    MZmine is free software; you can redistribute it and/or modify
    it under the terms of the GNU General Public License as published by
    the Free Software Foundation; either version 2 of the License, or
    (at your option) any later version.

    MZmine is distributed in the hope that it will be useful,
    but WITHOUT ANY WARRANTY; without even the implied warranty of
    MERCHANTABILITY or FITNESS FOR A PARTICULAR PURPOSE.  See the
    GNU General Public License for more details.

    You should have received a copy of the GNU General Public License
    along with MZmine; if not, write to the Free Software
    Foundation, Inc., 51 Franklin St, Fifth Floor, Boston, MA  02110-1301  USA
*/

package multisampleprocessing;


import java.util.*;
import java.util.Vector;

import datastoring.Run;
import datastoring.AlignmentResult;
import gui.MainWindow;

/**
 *
 */
public interface AlignmentResultProcessor {

  ///////////////////////////////////////
  // operations


	public static final int RETVAL_USER_CANCEL = -1;
	public static final int RETVAL_INCORRECT_PARAMS = -2;
	public static final int RETVAL_OK = 1;

	public int askParameters(MainWindow _mainWin);

/**
 * Does some processing for given alignmentresult and returns result of processing as new alignment result.
 *
 *
 * @param datas
 */
    public AlignmentResult doProcessing(AlignmentResult ar, MainWindow _mainWin);

}
