# Supplementary material for: Processing methods for differential analysis of LC/MS profile data
Source: BMC Bioinformatics. 2005 Jul 18;6:179. doi: 10.1186/1471-2105-6-179 (PMC1187873; doi:10.1186/1471-2105-6-179)
Supplement: Additional File 2 — MZmine Toolbox source code (version 0.42). The file includes the source code and license information of the MZmine Toolbox. [file 1471-2105-6-179-S2.zip › src/multisampleprocessing/JoinAligner.java]

/*
    Copyright 2005 VTT Biotechnology

    This file is part of MZmine.

    MZmine is free software; you can redistribute it and/or modify
    it under the terms of the GNU General Public License as published by
    the Free Software Foundation; either version 2 of the License, or
    (at your option) any later version.

    MZmine is distributed in the hope that it will be useful,
    but WITHOUT ANY WARRANTY; without even the implied warranty of
    MERCHANTABILITY or FITNESS FOR A PARTICULAR PURPOSE.  See the
    GNU General Public License for more details.

    You should have received a copy of the GNU General Public License
    along with MZmine; if not, write to the Free Software
    Foundation, Inc., 51 Franklin St, Fifth Floor, Boston, MA  02110-1301  USA
*/

package multisampleprocessing;

import datastoring.*;

import gui.MainWindow;
import gui.SelectOneGroupDialog;
import tools.Statusbar;

import javax.swing.JOptionPane;
import javax.swing.JScrollPane;


import java.util.*;
import java.util.Vector;

/**
 *
 */
public class JoinAligner implements MultiSampleAligner {


	public static final int RETVAL_USER_CANCEL = -1;
	public static final int RETVAL_INCORRECT_PARAMS = -2;
	public static final int RETVAL_OK = 1;

	private MainWindow mainWin;
	private Statusbar statBar;

	private Vector selectedRuns;	// This is the group of raw data files selected for alignment

	private float paramMZvsRTBalance = (float)10;		// These are the default parameter values for alignment
	private float paramMZTolerance = (float)0.2;
	private float paramRTTolerance = (float)15;

	private int retval;


	/**
	 * This method asks user to define which raw data files should be aligned and also check parameter values
	 */
	public int askParameters(MainWindow _mainWin, Vector runs) {

		mainWin = _mainWin;
		statBar = mainWin.getStatusBar();

		// Setup data needed in parameter setup dialog
		String[] paramQuestions = {"Tolerance for variation in M/Z", "Tolerance for variation in RT (in seconds)", "Balance between MZ and RT in distance measuring"};
		Float[] defaultValues = new Float[paramQuestions.length];
		defaultValues[0] = paramMZTolerance;
		defaultValues[1] = paramRTTolerance;
		defaultValues[2] = paramMZvsRTBalance;

		// Show parameter setup dialog
		SelectOneGroupDialog sogd = new SelectOneGroupDialog(mainWin, "Peak-pair alignment", "Please select which runs to align", runs.toArray(), paramQuestions, defaultValues);
		sogd.setLocationRelativeTo(_mainWin);
		sogd.setVisible(true);


		// Check if user pressed cancel
		if (sogd.getExitCode()==-1) { return RETVAL_USER_CANCEL; }

		// Get parameters from dialog and check for validity
		selectedRuns = sogd.getSelectedItems();

		paramMZTolerance = sogd.getFieldValue(0);
		if (paramMZTolerance < 0 ) { return RETVAL_INCORRECT_PARAMS; }

		paramRTTolerance = sogd.getFieldValue(1);
		if (paramRTTolerance < 0 ) { return RETVAL_INCORRECT_PARAMS; }

		paramMZvsRTBalance = sogd.getFieldValue(2);


		return retval;
	}


	/**
	 * This function aligns peak lists of selected group of raw data files
	 */
    public AlignmentResult doAlignment(MainWindow _mainWin) {

		Vector<Peak> tmpPeaks;
		Peak tmpPeak;
		Run tmpRun;
		OneAlignmentRow tmpRow;

		boolean matchFound;

		// Initialize master peak list
		Vector<OneAlignmentRow> alignmentRows = new Vector<OneAlignmentRow>();

		// Match each peak list against master peak list
		for (int ci=0; ci<selectedRuns.size(); ci++) {
			statBar.setStatusProgBar(ci,selectedRuns.size());

			tmpRun = (Run)selectedRuns.get(ci);

			// Loop thru all peaks in this run
			tmpPeaks = tmpRun.getPeaks();
			for (int pi=0; pi<tmpPeaks.size(); pi++) {
				tmpPeak = (Peak)tmpPeaks.get(pi);

				findMatchForPeak(alignmentRows, tmpRun, ci, tmpPeak);
			}
		}

		// Finally do some tedious formatting so that a new alignment result object can be created
		// This requires moving from row-based data structures (master peak list) to
		// column-based structures (alignment result object)

		// Allocate column objects
		Run[] runs = new Run[selectedRuns.size()];
		Object[] peakIDs = new Object[selectedRuns.size()];
		Object[] peakStatuses = new Object[selectedRuns.size()];
		Object[] peakMZs = new Object[selectedRuns.size()];
		Object[] peakRTs = new Object[selectedRuns.size()];
		Object[] peakHeights = new Object[selectedRuns.size()];
		Object[] peakAreas = new Object[selectedRuns.size()];

		// Initialize each column
		for (int ci=0; ci<selectedRuns.size(); ci++) {
			runs[ci] = (Run)selectedRuns.get(ci);
			peakIDs[ci] = new int[alignmentRows.size()];
			peakStatuses[ci] = new int[alignmentRows.size()];
			peakMZs[ci] = new float[alignmentRows.size()];
			peakRTs[ci] = new float[alignmentRows.size()];
			peakHeights[ci] = new float[alignmentRows.size()];
			peakAreas[ci] = new float[alignmentRows.size()];
		}

		// Copy data from master peak list row-by-row to column objects
		for (int ai=0; ai<alignmentRows.size(); ai++) {
			tmpRow = (OneAlignmentRow)alignmentRows.get(ai);
			for (int ci=0; ci<selectedRuns.size(); ci++) {

				((int[])peakIDs[ci])[ai] = tmpRow.getPeakID(ci);
				((int[])peakStatuses[ci])[ai] = tmpRow.getPeakStatus(ci);

				((float[])peakMZs[ci])[ai] = tmpRow.getPeakMZ(ci);
				((float[])peakRTs[ci])[ai] = tmpRow.getPeakRT(ci);
				((float[])peakHeights[ci])[ai] = tmpRow.getPeakHeight(ci);
				((float[])peakAreas[ci])[ai] = tmpRow.getPeakArea(ci);
			}
		}


		AlignmentResult ar = new AlignmentResult(runs, peakStatuses, peakIDs, peakMZs, peakRTs, peakHeights, peakAreas, new String("Raw peak data after alignment"));

		statBar.disableProgBar();

		return ar;
    }


	private void findMatchForPeak(Vector<OneAlignmentRow> alignmentRows, Run currentRun, int runIndex, Peak currentPeak) {

		OneAlignmentRow currentRow;
		float currentPeak_MZ;
		float currentPeak_RT;
		int currentPeak_ID;
		float currentPeak_Height;
		float currentPeak_Area;
		boolean matchFound;

		currentPeak_MZ = currentPeak.getCentroidMZMedian();
		currentPeak_RT = currentPeak.getMaxIntensityTime();
		currentPeak_ID = currentRun.getPeakIndex(currentPeak);
		currentPeak_Height = currentPeak.getMaxIntensity();
		currentPeak_Area = currentPeak.getArea();

		// Check if any of existing rows in alignment result table is close enough to match with this peak
		matchFound = false;

		// Seach for best matching alignment row for this peak
		// - not occupied by a better matching peak from this same run
		// - shortest distance between row and peak
		// - distance (mz and rt) is within tolerance
		int bestMatchAI = -1;
		float bestMatchDist = Float.MAX_VALUE;
		for (int ai=0; ai<alignmentRows.size(); ai++) {

			// Get current row
			currentRow = (OneAlignmentRow)alignmentRows.get(ai);

			// Check if this row matches current peak
			float tmpDist = currentRow.calcDist(runIndex, currentPeak.getCentroidMZMedian(), currentPeak.getMaxIntensityTime(), paramMZTolerance, paramRTTolerance, paramMZvsRTBalance);

			// This is possible match (not occupied by better candidate & within tolerance)
			if (tmpDist>=0) {
				if (tmpDist<bestMatchDist) {
					bestMatchAI = ai;
					bestMatchDist = tmpDist;
				}
			}

		}


		if (bestMatchAI<0) {

			// No matching row found, append to a new row
			currentRow = new OneAlignmentRow(selectedRuns.size());
			currentRow.setPeak(runIndex, currentPeak);
			currentRow.setPeakStatus(runIndex, AlignmentResult.PEAKSTATUS_DETECTED);
			currentRow.setPeakID(runIndex, currentPeak_ID);
			currentRow.setPeakMZ(runIndex, currentPeak_MZ);
			currentRow.setPeakRT(runIndex, currentPeak_RT);
			currentRow.setPeakHeight(runIndex, currentPeak_Height);
			currentRow.setPeakArea(runIndex, currentPeak_Area);
			alignmentRows.add(currentRow);

		} else {

			// Best match found, check if it is currently occupied
			currentRow = (OneAlignmentRow)alignmentRows.get(bestMatchAI);

			Peak previousPeak = null;
			if  (currentRow.getPeakStatus(runIndex)==AlignmentResult.PEAKSTATUS_DETECTED) {
				// Row contains previous peak that needs to be replaced
				previousPeak = currentRow.getPeak(runIndex);
			}

			// Assign current peak to this row
			currentRow.setPeak(runIndex, currentPeak);
			currentRow.setPeakStatus(runIndex, AlignmentResult.PEAKSTATUS_DETECTED);
			currentRow.setPeakID(runIndex, currentPeak_ID);
			currentRow.setPeakMZ(runIndex, currentPeak_MZ);
			currentRow.setPeakRT(runIndex, currentPeak_RT);
			currentRow.setPeakHeight(runIndex, currentPeak_Height);
			currentRow.setPeakArea(runIndex, currentPeak_Area);

			// If there was previous peak, then realign it
			if (previousPeak!=null) {
				findMatchForPeak(alignmentRows, currentRun, runIndex, previousPeak); }

		}

	}


	class OneAlignmentRow {

		private Peak[] peaks;
		private int[] peakStatuses;
		private int[] peakIDs;
		private float[] peakMZs;
		private float[] peakRTs;
		private float[] peakHeights;
		private float[] peakAreas;

		public OneAlignmentRow(int numOfRuns) {
			peaks = new Peak[numOfRuns];
			peakStatuses = new int[numOfRuns];
			peakIDs = new int[numOfRuns];
			peakMZs = new float[numOfRuns];
			peakRTs = new float[numOfRuns];
			peakHeights = new float[numOfRuns];
			peakAreas = new float[numOfRuns];

			for (int ri=0; ri<numOfRuns; ri++) {
				peakStatuses[ri] = AlignmentResult.PEAKSTATUS_NOTFOUND;
				peakIDs[ri] = -1;
				peakMZs[ri] = -1;
				peakRTs[ri] = -1;
				peakHeights[ri] = -1;
				peakAreas[ri] = -1;
			}
		}

		public Peak getPeak(int runNum) { return peaks[runNum]; }
		public int getPeakStatus(int runNum) { return peakStatuses[runNum]; }
		public int getPeakID(int runNum) { return peakIDs[runNum]; }
		public float getPeakMZ(int runNum) { return peakMZs[runNum]; }
		public float getPeakRT(int runNum) { return peakRTs[runNum]; }
		public float getPeakHeight(int runNum) {	return peakHeights[runNum];}
		public float getPeakArea(int runNum) {	return peakAreas[runNum];}

		public void setPeak(int runNum, Peak p) { peaks[runNum] = p; }
		public void setPeakStatus(int runNum, int status) { peakStatuses[runNum] = status; }
		public void setPeakID(int runNum, int id) { peakIDs[runNum] = id; }
		public void setPeakMZ(int runNum, float mz) { peakMZs[runNum] = mz; }
		public void setPeakRT(int runNum, float rt) { peakRTs[runNum] = rt; }
		public void setPeakHeight(int runNum, float inte) { peakHeights[runNum] = inte; }
		public void setPeakArea(int runNum, float inte) { peakAreas[runNum] = inte; }

		private static final int CHECKSTATUS_NOMATCH = -1;
		private static final int CHECKSTATUS_NOTBESTMATCH = -2;
		private static final int CHECKSTATUS_MATCH = 1;
		private static final int CHECKSTATUS_MATCH_OVERTAKE = 2;


		/**
		 * This method checks if given mz and rt values match to this row with given parameters
		 * >=0 distance between peak (checkrt, checkmz) and average of this row
		 * -1 row average is not within tolerance or row is occupied by another peak with shorter distance to the row
		 */
		public float calcDist(int checkRI, float checkMZ, float checkRT, float paramMZTolerance, float paramRTTolerance, float paramMZvsRTBalance) {

			boolean possibleMatch;

			// Calculate average of all peaks' mz and rt values on this row, excluding a possible another peak from this same run
			float avgMZ;
			float avgRT;

			float mzSum = 0;
			float rtSum = 0;
			int n=0;
			for (int ri=0; ri<peakStatuses.length; ri++) {
				if ((peakStatuses[ri]==AlignmentResult.PEAKSTATUS_DETECTED) &&
				    (ri != checkRI)) {
					mzSum += peakMZs[ri];
					rtSum += peakRTs[ri];
					n++;
				}
			}
			if (n==0) { return CHECKSTATUS_NOMATCH; }

			avgMZ = mzSum / (float)n;
			avgRT = rtSum / (float)n;


			// Check if this is within tolerance
			if (	((avgMZ-paramMZTolerance)<=checkMZ) &&
					((avgMZ+paramMZTolerance)>=checkMZ) &&
					((avgRT-paramRTTolerance)<=checkRT) &&
					((avgRT+paramRTTolerance)>=checkRT) ) {
						possibleMatch = true;
			} else {
				possibleMatch = false;
				return -1;
			}

			// Calculate distance between the peak and row
			float checkDist = java.lang.Math.abs(checkMZ-avgMZ)*paramMZvsRTBalance + java.lang.Math.abs(checkRT-avgRT);


			// Check if this row is already occupied by another peak from same run
			if (peakStatuses[checkRI]==AlignmentResult.PEAKSTATUS_DETECTED) {
				Peak tmpPeak = peaks[checkRI];

				float anotherPeaksDist = java.lang.Math.abs(checkMZ-avgMZ)*paramMZvsRTBalance + java.lang.Math.abs(checkRT-avgRT);
				if (anotherPeaksDist<=checkDist) {
					return -1;
				}
			}

			return checkDist;

		}

	}

}
