# Supplementary material for: Processing methods for differential analysis of LC/MS profile data
Source: BMC Bioinformatics. 2005 Jul 18;6:179. doi: 10.1186/1471-2105-6-179 (PMC1187873; doi:10.1186/1471-2105-6-179)
Supplement: Additional File 2 — MZmine Toolbox source code (version 0.42). The file includes the source code and license information of the MZmine Toolbox. [file 1471-2105-6-179-S2.zip › src/multisampleprocessing/LinearNormalization.java]

/*
    Copyright 2005 VTT Biotechnology

    This file is part of MZmine.

    MZmine is free software; you can redistribute it and/or modify
    it under the terms of the GNU General Public License as published by
    the Free Software Foundation; either version 2 of the License, or
    (at your option) any later version.

    MZmine is distributed in the hope that it will be useful,
    but WITHOUT ANY WARRANTY; without even the implied warranty of
    MERCHANTABILITY or FITNESS FOR A PARTICULAR PURPOSE.  See the
    GNU General Public License for more details.

    You should have received a copy of the GNU General Public License
    along with MZmine; if not, write to the Free Software
    Foundation, Inc., 51 Franklin St, Fifth Floor, Boston, MA  02110-1301  USA
*/

package multisampleprocessing;


import java.util.*;
import java.util.Vector;

import datastoring.Run;
import datastoring.AlignmentResult;
import gui.MainWindow;
import tools.Statusbar;


import javax.swing.JDialog;
import javax.swing.JOptionPane;
import java.awt.event.ActionListener;
import java.awt.event.ActionEvent;


/**
 *
 */
public class LinearNormalization implements AlignmentResultProcessor {

  ///////////////////////////////////////
  // operations

	private MainWindow mainWin;

	public static final int RETVAL_USER_CANCEL = -1;
	public static final int RETVAL_INCORRECT_PARAMS = -2;
	public static final int RETVAL_OK = 1;

	private int paramNormalizationType = 1;

	private static final int NORMALIZATION_AVERAGEINT = 1;
	private static final int NORMALIZATION_AVERAGESQUAREINT = 2;
	private static final int NORMALIZATION_MAXPEAK = 3;
	private static final int NORMALIZATION_TOTRAWSIGNAL = 4;

	private String NORMALIZATION_AVERAGEINT_STR = "Average intensity";
	private String NORMALIZATION_AVERAGESQUAREINT_STR = "Average squared intensity";
	private String NORMALIZATION_MAXPEAK_STR = "Maximum peak intensity";
	private String NORMALIZATION_TOTRAWSIGNAL_STR = "Total raw signal";


	public int askParameters(MainWindow _mainWin) {

		mainWin = _mainWin;

		Statusbar statBar = _mainWin.getStatusBar();

		if (mainWin.getPeakMeasuringSetting()==MainWindow.PEAK_MEASURING_HEIGHT) {
			NORMALIZATION_AVERAGEINT_STR = "Average peak height";
			NORMALIZATION_AVERAGESQUAREINT_STR = "Average squared peak height";
			NORMALIZATION_MAXPEAK_STR = "Maximum peak height";
			NORMALIZATION_TOTRAWSIGNAL_STR = "Total raw signal";
		}
		if (mainWin.getPeakMeasuringSetting()==MainWindow.PEAK_MEASURING_AREA) {
			NORMALIZATION_AVERAGEINT_STR = "Average peak area";
			NORMALIZATION_AVERAGESQUAREINT_STR = "Average squared peak area";
			NORMALIZATION_MAXPEAK_STR = "Maximum peak area";
			NORMALIZATION_TOTRAWSIGNAL_STR = "Total raw signal";
		}

		paramNormalizationType = 1;


		Object[] possibleValues = {		NORMALIZATION_AVERAGEINT_STR,
										NORMALIZATION_AVERAGESQUAREINT_STR,
										NORMALIZATION_MAXPEAK_STR,
										NORMALIZATION_TOTRAWSIGNAL_STR	};
		Object selectedValue = JOptionPane.showInputDialog(null,
															"Do linear normalization by...",
															"Linear normalization",
															JOptionPane.INFORMATION_MESSAGE,
															null,
															possibleValues, possibleValues[0]);
		if (selectedValue == possibleValues[0]) { paramNormalizationType = NORMALIZATION_AVERAGEINT;	}
		if (selectedValue == possibleValues[1]) { paramNormalizationType = NORMALIZATION_AVERAGESQUAREINT;	}
		if (selectedValue == possibleValues[2]) { paramNormalizationType = NORMALIZATION_MAXPEAK;	}
		if (selectedValue == possibleValues[3]) { paramNormalizationType = NORMALIZATION_TOTRAWSIGNAL;	}
		if (selectedValue == null) {
			statBar.setStatusText("Normalization cancelled.");
			return RETVAL_USER_CANCEL;
		}

		return RETVAL_OK;
	}

    public AlignmentResult doProcessing(AlignmentResult ar, MainWindow _mainWin) {

		if (paramNormalizationType == NORMALIZATION_TOTRAWSIGNAL) {
			if (ar.isImported()) {
				try {
				JOptionPane.showMessageDialog(mainWin,
					"Linear normalization using total raw signal is not available for IMPORTED alignment results. (" + ar.getNiceName() + ")",
												"Sorry",JOptionPane.ERROR_MESSAGE);
				} catch (Exception exce ) {}
				return null;
			}
		}

		int numOfRuns = ar.getNumOfRuns();

		Run r;

		int[] peakStatuses;

		float[] rawPeakHeights;
		float[] rawPeakAreas;
		float normFactor;
		float relativeFactor = 0;

		AlignmentResult nar = null;
		String desc = new String("Unknown normalization type!");

		if (paramNormalizationType == NORMALIZATION_AVERAGEINT) { desc = new String("Results from " + ar.getNiceName() + " normalized by " + NORMALIZATION_AVERAGEINT_STR); }
		if (paramNormalizationType == NORMALIZATION_AVERAGESQUAREINT) { desc = new String("Results from " + ar.getNiceName() + " normalized by " + NORMALIZATION_AVERAGESQUAREINT_STR); }
		if (paramNormalizationType == NORMALIZATION_MAXPEAK) { desc = new String("Results from " + ar.getNiceName() + " normalized by " + NORMALIZATION_MAXPEAK_STR); }
		if (paramNormalizationType == NORMALIZATION_TOTRAWSIGNAL) { desc = new String("Results from " + ar.getNiceName() + " normalized by " + NORMALIZATION_TOTRAWSIGNAL_STR); }

		// nar = new AlignmentResult(numOfRuns, desc);
		nar = new AlignmentResult(ar, desc);


		// Loop through all control runs
		for (int i=0; i<numOfRuns; i++) {

			// Get this control run and raw peak heights and areas
			r = ar.getRun(i);
			peakStatuses = ar.getPeakStatuses(i);
			rawPeakHeights = ar.getPeakHeights(i);
			rawPeakAreas = ar.getPeakAreas(i);

 			// Calculate normalization factor
 			normFactor = 1;
 			normFactor = 1;


			//
 			if (paramNormalizationType == NORMALIZATION_AVERAGEINT) {

				// Calc average over all peak heights and areas for this run
				float sumOfPeakMeasures = 0;
				int numOfPeakMeasures = 0;

				for (int pi=0; pi<rawPeakHeights.length; pi++) {

					if (mainWin.getPeakMeasuringSetting()==MainWindow.PEAK_MEASURING_HEIGHT) {
						if ((peakStatuses[pi]==AlignmentResult.PEAKSTATUS_DETECTED) ||
							(peakStatuses[pi]==AlignmentResult.PEAKSTATUS_ESTIMATED)) {
							sumOfPeakMeasures += rawPeakHeights[pi];
							numOfPeakMeasures++;
						}
					}

					if (mainWin.getPeakMeasuringSetting()==MainWindow.PEAK_MEASURING_AREA) {
						if (peakStatuses[pi]==AlignmentResult.PEAKSTATUS_DETECTED) {
							sumOfPeakMeasures += rawPeakAreas[pi];
							numOfPeakMeasures++;
						}
					}
				}

				normFactor = sumOfPeakMeasures / ((float)numOfPeakMeasures);
			}


			//
 			if (paramNormalizationType == NORMALIZATION_AVERAGESQUAREINT) {

				// Calc average over all peak intensities for this run
				float sumOfPeakMeasures = 0;
				int numOfPeakMeasures = 0;

				for (int pi=0; pi<rawPeakHeights.length; pi++) {


					if (mainWin.getPeakMeasuringSetting()==MainWindow.PEAK_MEASURING_HEIGHT) {
						if ((peakStatuses[pi]==AlignmentResult.PEAKSTATUS_DETECTED) ||
							(peakStatuses[pi]==AlignmentResult.PEAKSTATUS_ESTIMATED)) {
							sumOfPeakMeasures += (rawPeakHeights[pi]*rawPeakHeights[pi]);
							numOfPeakMeasures++;
						}
					}

					if (mainWin.getPeakMeasuringSetting()==MainWindow.PEAK_MEASURING_AREA) {
						if (peakStatuses[pi]==AlignmentResult.PEAKSTATUS_DETECTED) {
							sumOfPeakMeasures += (rawPeakAreas[pi]*rawPeakAreas[pi]);
							numOfPeakMeasures++;
						}
					}
				}

				normFactor = (float)java.lang.Math.sqrt(sumOfPeakMeasures / (double)numOfPeakMeasures);
			}


			//
			if (paramNormalizationType == NORMALIZATION_MAXPEAK) {
				float maxVal = 1;

				for (int pi=0; pi<rawPeakHeights.length; pi++) {
					if (mainWin.getPeakMeasuringSetting()==MainWindow.PEAK_MEASURING_HEIGHT) {
						if (maxVal<rawPeakHeights[pi]) { maxVal = rawPeakHeights[pi]; }
					}
					if (mainWin.getPeakMeasuringSetting()==MainWindow.PEAK_MEASURING_AREA) {
						if (maxVal<rawPeakAreas[pi]) { maxVal = rawPeakAreas[pi]; }
					}
				}
				normFactor = maxVal;
			}


			//
			if (paramNormalizationType == NORMALIZATION_TOTRAWSIGNAL) {
				normFactor = r.getDataTotalIntensity();
			}


			// Calculate normalized intensities
			float[] normPeakHeights = new float[rawPeakHeights.length];
			float[] normPeakAreas = new float[rawPeakAreas.length];

			for (int pi=0; pi<rawPeakHeights.length; pi++) {
				normPeakHeights[pi] = rawPeakHeights[pi] / normFactor;
				normPeakAreas[pi] = rawPeakAreas[pi] / normFactor;
			}

			// Assign relativeFactor a value if this is the first control run
			// Idea of this "relativeFactor" is to normalize first control runs maximum peak height to 100000 and rest of the runs correspondingly.
			float maxVal = 0;
			if (i==0) {
				for (int pi=0; pi<normPeakHeights.length; pi++) {
					if (mainWin.getPeakMeasuringSetting()==MainWindow.PEAK_MEASURING_HEIGHT) {
						if (maxVal<normPeakHeights[pi]) { maxVal = normPeakHeights[pi]; }
					}

					if (mainWin.getPeakMeasuringSetting()==MainWindow.PEAK_MEASURING_AREA) {
						if (maxVal<normPeakAreas[pi]) { maxVal = normPeakAreas[pi]; }
					}
				}
				relativeFactor = 100000 / maxVal;
			}

			// Do additional normalization with relativeFactor (this factor is same for all runs)
			for (int pi=0; pi<normPeakHeights.length; pi++) {
				normPeakHeights[pi] = relativeFactor * normPeakHeights[pi];
				normPeakAreas[pi] = relativeFactor * normPeakAreas[pi];
			}

			// Set normalized heights and areas to the new alignment result object
			nar.setPeakHeights(i, normPeakHeights);
			nar.setPeakAreas(i, normPeakAreas);

		}

		return nar;
	}

}
