# Supplementary material for: Processing methods for differential analysis of LC/MS profile data
Source: BMC Bioinformatics. 2005 Jul 18;6:179. doi: 10.1186/1471-2105-6-179 (PMC1187873; doi:10.1186/1471-2105-6-179)
Supplement: Additional File 2 — MZmine Toolbox source code (version 0.42). The file includes the source code and license information of the MZmine Toolbox. [file 1471-2105-6-179-S2.zip › src/multisampleprocessing/StandardCompoundNormalization.java]

/*
    Copyright 2005 VTT Biotechnology

    This file is part of MZmine.

    MZmine is free software; you can redistribute it and/or modify
    it under the terms of the GNU General Public License as published by
    the Free Software Foundation; either version 2 of the License, or
    (at your option) any later version.

    MZmine is distributed in the hope that it will be useful,
    but WITHOUT ANY WARRANTY; without even the implied warranty of
    MERCHANTABILITY or FITNESS FOR A PARTICULAR PURPOSE.  See the
    GNU General Public License for more details.

    You should have received a copy of the GNU General Public License
    along with MZmine; if not, write to the Free Software
    Foundation, Inc., 51 Franklin St, Fifth Floor, Boston, MA  02110-1301  USA
*/

package multisampleprocessing;


import java.util.*;
import java.util.Vector;

import datastoring.Run;
import datastoring.AlignmentResult;
import gui.MainWindow;
import tools.Statusbar;

import javax.swing.JOptionPane;
import javax.swing.JDialog;
import java.awt.event.ActionListener;
import java.awt.event.ActionEvent;

import java.text.*;

/**
 *
 */
public class StandardCompoundNormalization implements AlignmentResultProcessor {

  ///////////////////////////////////////
  // operations


	public static final int RETVAL_USER_CANCEL = -1;
	public static final int RETVAL_INCORRECT_PARAMS = -2;
	public static final int RETVAL_OK = 1;

	private int paramNormalizationType = 1;
	private float paramMZvsRTBalance = (float)10.0;

	private int NORMALIZATION_STDCOMPOUND_NEAREST = 1;
	private int NORMALIZATION_STDCOMPOUND_WEIGHTED = 2;

	private MainWindow mainWin;


	/**
	 * This method ask user to pick the normalization type
	 */
	public int askParameters(MainWindow _mainWin) {

		mainWin = _mainWin;

		Statusbar statBar = _mainWin.getStatusBar();

		paramNormalizationType = 1;

		ParameterSetupDialog psd = new ParameterSetupDialog(_mainWin);
		psd.setLocationRelativeTo(_mainWin);
		// psd.show();
		psd.setVisible(true);

		if (psd.getExitCode()==-1) {
			statBar.setStatusText("Normalization cancelled.");
			return RETVAL_USER_CANCEL;
		}

		return RETVAL_OK;
	}

	/**
	 * This is the distance function used in measuring distance between two peaks
	 */
	private float calcDistance(float mz1, float rt1, float mz2, float rt2) {
		return (java.lang.Math.abs(mz1-mz2)*paramMZvsRTBalance+java.lang.Math.abs(rt1-rt2));
	}


	/**
	 * This method does normalization on given alignment result object and returns a new version with normalized peak heights and areas
	 */
    public AlignmentResult doProcessing(AlignmentResult ar, MainWindow _mainWin) {

		mainWin = _mainWin;

		int numOfRuns = ar.getNumOfRuns();

		Run r;
		float[] rawPeakHeights;
		float[] normPeakHeights;

		float[] rawPeakAreas;
		float[] normPeakAreas;


		float peakMZ;
		float peakRT;

		float[] stdCompNormFactors;
		float[] stdCompMZ;
		float[] stdCompRT;
		float[] stdCompDistances;
		boolean[] stdFlags;
		int stdCompInd;

		float currentRunStdMeasurement;
		float firstRunStdMeasurement;
		float currentVsFirstRatio;

		float normFactor;
		float relativeFactor = 0;

		// Check that there are at least some standard compounds defined in this alignment result
		if (ar.getNumOfStandardCompounds()==0) {
			//System.out.println("Unable to normalize " + ar.getNiceName() + ", because no standard compounds defined.");
			try {
				JOptionPane.showMessageDialog(
					_mainWin,
					"Unable to normalize " + ar.getNiceName() + ", because no standard compounds defined.",
					"Sorry",
					JOptionPane.ERROR_MESSAGE
				);
			} catch (Exception exce ) {}

			return null;
		}


		// Construct title for the new normalized alignment result
		String desc = new String("");
		desc = desc + "Results from " + ar.getNiceName() + " ";

		if (paramNormalizationType == NORMALIZATION_STDCOMPOUND_NEAREST) {
			//desc = new String("Results from " + ar.getNiceName() + " normalized by nearest standard compound method.");
			desc = desc + "normalized by nearest standard compound method ";
		}
		if (paramNormalizationType == NORMALIZATION_STDCOMPOUND_WEIGHTED) {
			//desc = new String("Results from " + ar.getNiceName() + " normalized by weighted stadard compounds method.");
			desc = desc + "normalized by weighted standard compound method ";
		}

		if (mainWin.getPeakMeasuringSetting()==MainWindow.PEAK_MEASURING_HEIGHT) {
			desc = desc + "using peak heights.";
		}
		if (mainWin.getPeakMeasuringSetting()==MainWindow.PEAK_MEASURING_AREA) {
			desc = desc + "using peak areas.";
		}

		// Initialize a new alignment result for storing the normalized version of ar
		AlignmentResult nar = new AlignmentResult(ar, desc);


		// Initialize variables for storing information about standard compounds
		int numOfStds = ar.getNumOfStandardCompounds();
		stdCompNormFactors = new float[numOfStds];
		stdCompMZ = new float[numOfStds];
		stdCompRT = new float[numOfStds];
		stdCompDistances = new float[numOfStds];
		stdFlags = ar.getStandardCompoundFlags();
		stdCompInd = 0;


		// Loop through all control runs
		for (int runInd=0; runInd<numOfRuns; runInd++) {

			// Calculate normalization factors between this run and the first run for all checked standard compounds
			stdCompInd = 0;
			for (int rowInd=0; rowInd<stdFlags.length; rowInd++) {

				// If this is a standard compound peak, then check that it has necessary data for calculating normalization factor
				if (stdFlags[rowInd]==true) {

					if (mainWin.getPeakMeasuringSetting()==MainWindow.PEAK_MEASURING_HEIGHT) {
						// Standard compounds must be "found" or "estimated" in both runs, so that height ratio can be determined
						if ( (ar.getPeakStatus(0, rowInd)==AlignmentResult.PEAKSTATUS_NOTFOUND) ||
							 (ar.getPeakStatus(runInd, rowInd)==AlignmentResult.PEAKSTATUS_NOTFOUND) ) {

							nar.deattachRuns();
							try {
								JOptionPane.showMessageDialog(mainWin,
									"Unable to normalize " + ar.getNiceName() + ": Standard compound with ID " + (rowInd+1) + " is missing peak height in some of the raw data files.",
									"Sorry",JOptionPane.ERROR_MESSAGE);
							} catch (Exception exce ) {}
							return null;
						}
					}

					if (mainWin.getPeakMeasuringSetting()==MainWindow.PEAK_MEASURING_AREA) {
						// Standard compounds must be "found" in both runs, so that area ratio can be determined
						if ( (ar.getPeakStatus(0, rowInd)!=AlignmentResult.PEAKSTATUS_DETECTED) ||
							 (ar.getPeakStatus(runInd, rowInd)!=AlignmentResult.PEAKSTATUS_DETECTED) ) {

							nar.deattachRuns();
							try {
								JOptionPane.showMessageDialog(mainWin,
									"Unable to normalize " + ar.getNiceName() + ": Standard compound with ID " + (rowInd+1) + " is missing peak area in some of the raw data files.",
									"Sorry",JOptionPane.ERROR_MESSAGE);
							} catch (Exception exce ) {}
							return null;
						}
					}

					// Store mz and rt for this standard compound
					stdCompMZ[stdCompInd] = ar.getAverageMZ(rowInd);
					stdCompRT[stdCompInd] = ar.getAverageRT(rowInd);
					currentVsFirstRatio = 1;

					if (mainWin.getPeakMeasuringSetting()==MainWindow.PEAK_MEASURING_HEIGHT) {
						// Calculate ratio of heights for this standard compound
						currentRunStdMeasurement = (float)ar.getPeakHeight(runInd, rowInd);
						firstRunStdMeasurement = (float)ar.getPeakHeight(0, rowInd);
						currentVsFirstRatio = currentRunStdMeasurement / firstRunStdMeasurement;
					}

					if (mainWin.getPeakMeasuringSetting()==MainWindow.PEAK_MEASURING_AREA) {
						// Calculate ratio of areas for this standard compound
						currentRunStdMeasurement = (float)ar.getPeakArea(runInd, rowInd);
						firstRunStdMeasurement = (float)ar.getPeakArea(0, rowInd);
						currentVsFirstRatio = currentRunStdMeasurement / firstRunStdMeasurement;
					}

					// Store normalization factor for this standard compound
					stdCompNormFactors[stdCompInd] = currentVsFirstRatio;
					stdCompInd++;
				}
			}


			// Get this control run and raw peak intensities
			r = ar.getRun(runInd);

			rawPeakHeights = ar.getPeakHeights(runInd);
			normPeakHeights = new float[rawPeakHeights.length];

			rawPeakAreas = ar.getPeakAreas(runInd);
			normPeakAreas = new float[rawPeakAreas.length];

			normFactor = 0;

 			if (paramNormalizationType == NORMALIZATION_STDCOMPOUND_NEAREST) {

				// Loop through all peak intensities for this run
				for (int rowInd=0; rowInd<rawPeakHeights.length; rowInd++) {
					if (ar.getPeakStatus(runInd, rowInd)!=AlignmentResult.PEAKSTATUS_NOTFOUND) {
						peakMZ = ar.getPeakMZ(runInd, rowInd);
						peakRT = ar.getPeakRT(runInd, rowInd);

						// Search for nearest standard compound and use its normalization factor
						int minInd = 0;
						float minDistance = Float.MAX_VALUE;
						float thisDistance;
						for (stdCompInd=0; stdCompInd<stdCompMZ.length; stdCompInd++) {
							thisDistance = calcDistance(peakMZ, peakRT, stdCompMZ[stdCompInd], stdCompRT[stdCompInd]);
							if (thisDistance<=minDistance) {
								minInd = stdCompInd;
								minDistance = thisDistance;
							}
						}
						normFactor = stdCompNormFactors[minInd];

						// Calculate normalized height and area
						normPeakHeights[rowInd] = rawPeakHeights[rowInd] / normFactor;
						normPeakAreas[rowInd] = rawPeakAreas[rowInd] / normFactor;
					} else {
						// Do not try to normalize an empty peak
						normPeakHeights[rowInd] = rawPeakHeights[rowInd];
						normPeakAreas[rowInd] = rawPeakAreas[rowInd];
					}
				}
			}

			if (paramNormalizationType == NORMALIZATION_STDCOMPOUND_WEIGHTED) {

				// Loop through all peak intensities for this run
				for (int rowInd=0; rowInd<rawPeakHeights.length; rowInd++) {
					if (ar.getPeakStatus(runInd, rowInd)!=AlignmentResult.PEAKSTATUS_NOTFOUND) {
						peakMZ = ar.getPeakMZ(runInd, rowInd);
						peakRT = ar.getPeakRT(runInd, rowInd);

						// Measure distances from each standard compound to this peak
						float[] stdDistances = new float[stdCompMZ.length];
						float[] stdWeights = new float[stdCompMZ.length];
						for (stdCompInd=0; stdCompInd<stdCompMZ.length; stdCompInd++) {
							stdDistances[stdCompInd] = calcDistance(peakMZ, peakRT, stdCompMZ[stdCompInd], stdCompRT[stdCompInd]);
							if (stdDistances[stdCompInd]>0) {
								stdWeights[stdCompInd] = 1 / (stdDistances[stdCompInd]);
							} else {
								for (int stdCompIndtmp=0; stdCompIndtmp<stdCompMZ.length; stdCompIndtmp++) {
									stdWeights[stdCompIndtmp] = 0;
								}
								stdWeights[stdCompInd] = 1;
								break;
							}
						}

						// Calc sum of weights
						float sumOfWeights=0;
						for (stdCompInd=0; stdCompInd<stdCompMZ.length; stdCompInd++) {
							sumOfWeights += stdWeights[stdCompInd];
						}

						// Calculate custom normalization factor as weighted average of all standard compound normalization factors
						normFactor = 0;
						//System.out.print("Peak, " + peakMZ + ", " + peakRT + ", weighted normalization factors are: ,");
						for (stdCompInd=0; stdCompInd<stdCompMZ.length; stdCompInd++) {
							float tmpAdd = stdWeights[stdCompInd] * stdCompNormFactors[stdCompInd] / sumOfWeights;
							//System.out.print("" + tmp + ", ");
							normFactor += tmpAdd;
						}

						// Calculate normalized intensity
						normPeakHeights[rowInd] = rawPeakHeights[rowInd] / normFactor;
						normPeakAreas[rowInd] = rawPeakAreas[rowInd] / normFactor;
					} else {
						// Do not try to normalize an empty peak
						normPeakHeights[rowInd] = rawPeakHeights[rowInd];
						normPeakAreas[rowInd] = rawPeakAreas[rowInd];
					}
				}
			}


			// Assign relativeFactor a value if this is the first control run
			// Idea of this "relativeFactor" is to normalize first control runs maximum peak height to 100000 and rest of the runs correspondingly.
			float maxVal = 0;
			if (runInd==0) {
				for (int rowInd=0; rowInd<normPeakHeights.length; rowInd++) {
					if (mainWin.getPeakMeasuringSetting() == MainWindow.PEAK_MEASURING_HEIGHT) {
						if (maxVal<normPeakHeights[rowInd]) { maxVal = normPeakHeights[rowInd]; }
					}
					if (mainWin.getPeakMeasuringSetting() == MainWindow.PEAK_MEASURING_AREA) {
						if (maxVal<normPeakAreas[rowInd]) { maxVal = normPeakAreas[rowInd]; }
					}
				}
				relativeFactor = 100000 / maxVal;
			}

			// Do additional normalization with relativeFactor (this factor is same for all runs)
			for (int rowInd=0; rowInd<normPeakHeights.length; rowInd++) {
				normPeakHeights[rowInd] = relativeFactor * normPeakHeights[rowInd];
				normPeakAreas[rowInd] = relativeFactor * normPeakAreas[rowInd];
			}

			nar.setPeakHeights(runInd, normPeakHeights);
			nar.setPeakAreas(runInd, normPeakAreas);

		}

		return nar;

	}


	// The parameter setup dialog was created with NetBeans IDE
	private class ParameterSetupDialog extends JDialog implements ActionListener { //javax.swing.JFrame implements ActionListener {

		private int exitCode = -1;

		//private float paramMZRTBalance = 10.0;

		/** Creates new form ParameterSetupDialog */
		public ParameterSetupDialog(MainWindow _mainWin) {
			super(_mainWin, new String("Select normalizaton type"), true);
			initComponents();
		}

		/** This method is called from within the constructor to
		 * initialize the form.
		 * WARNING: Do NOT modify this code. The content of this method is
		 * always regenerated by the Form Editor.
		 */
		private void initComponents() {//GEN-BEGIN:initComponents
			buttonGroup1 = new javax.swing.ButtonGroup();
			jPanel1 = new javax.swing.JPanel();
			jPanel1b = new javax.swing.JPanel();
			rbNearestStd = new javax.swing.JRadioButton();
			rbAllStds = new javax.swing.JRadioButton();
			jPanel2 = new javax.swing.JPanel();
			btnOK = new javax.swing.JButton();
			btnCancel = new javax.swing.JButton();

			decimalNumberFormat = NumberFormat.getNumberInstance();
			decimalNumberFormat.setMinimumFractionDigits(1);

			lblParamMZRTBalance = new javax.swing.JLabel();
			txtParamMZRTBalance = new javax.swing.JFormattedTextField(decimalNumberFormat);
			txtParamMZRTBalance.setValue(new Float(paramMZvsRTBalance));
			txtParamMZRTBalance.setColumns(8);

			setTitle("Select normalization type");

			jPanel1.setLayout(new java.awt.GridLayout(3, 0));

			rbNearestStd.setText("Normalization using nearest standard");
			buttonGroup1.add(rbNearestStd);
			jPanel1.add(rbNearestStd);

			rbAllStds.setText("Normalization using weighted contribution of all standards");
			buttonGroup1.add(rbAllStds);
			jPanel1.add(rbAllStds);

			rbNearestStd.setSelected(true);

			lblParamMZRTBalance.setText("Balance between MZ and RT in distance measuring");

			jPanel1b.add(lblParamMZRTBalance);
			txtParamMZRTBalance.setText("" + paramMZvsRTBalance);
			jPanel1b.add(txtParamMZRTBalance);
			jPanel1.add(jPanel1b);

			getContentPane().add(jPanel1, java.awt.BorderLayout.CENTER);

			btnOK.setText("OK");
			jPanel2.add(btnOK);

			btnCancel.setText("Cancel");
			jPanel2.add(btnCancel);

			getContentPane().add(jPanel2, java.awt.BorderLayout.SOUTH);

			btnOK.addActionListener(this);
			btnCancel.addActionListener(this);

			pack();
		}//GEN-END:initComponents


		public void actionPerformed(ActionEvent e) {
			Object src = e.getSource();
			if (src == btnOK) {
				if (rbNearestStd.isSelected()) { paramNormalizationType = NORMALIZATION_STDCOMPOUND_NEAREST; }
				if (rbAllStds.isSelected()) { paramNormalizationType = NORMALIZATION_STDCOMPOUND_WEIGHTED; }
				exitCode = 0;
				setVisible(false);
			}
			if (src == btnCancel) {
				exitCode = -1;
				setVisible(false);
			}

		}

		public int getExitCode() {
			return exitCode;
		}

		// Variables declaration - do not modify//GEN-BEGIN:variables
		private javax.swing.JButton btnCancel;
		private javax.swing.JButton btnOK;
		private javax.swing.ButtonGroup buttonGroup1;
		private javax.swing.JPanel jPanel1;
		private javax.swing.JPanel jPanel2;
		private javax.swing.JPanel jPanel1b;
		private javax.swing.JRadioButton rbAllStds;
		private javax.swing.JRadioButton rbNearestStd;
		private javax.swing.JLabel lblParamMZRTBalance;
		private javax.swing.JFormattedTextField txtParamMZRTBalance;
		private NumberFormat decimalNumberFormat;
		// End of variables declaration//GEN-END:variables

	}


}
