# Supplementary material for: Processing methods for differential analysis of LC/MS profile data
Source: BMC Bioinformatics. 2005 Jul 18;6:179. doi: 10.1186/1471-2105-6-179 (PMC1187873; doi:10.1186/1471-2105-6-179)
Supplement: Additional File 2 — MZmine Toolbox source code (version 0.42). The file includes the source code and license information of the MZmine Toolbox. [file 1471-2105-6-179-S2.zip › src/onesampleprocessing/MeanFilter.java]

/*
    Copyright 2005 VTT Biotechnology

    This file is part of MZmine.

    MZmine is free software; you can redistribute it and/or modify
    it under the terms of the GNU General Public License as published by
    the Free Software Foundation; either version 2 of the License, or
    (at your option) any later version.

    MZmine is distributed in the hope that it will be useful,
    but WITHOUT ANY WARRANTY; without even the implied warranty of
    MERCHANTABILITY or FITNESS FOR A PARTICULAR PURPOSE.  See the
    GNU General Public License for more details.

    You should have received a copy of the GNU General Public License
    along with MZmine; if not, write to the Free Software
    Foundation, Inc., 51 Franklin St, Fifth Floor, Boston, MA  02110-1301  USA
*/

package onesampleprocessing;

import gui.MainWindow;
import tools.Statusbar;

import datastoring.Run;
import datastoring.Scan;

import java.util.Vector;
import java.util.TreeSet;

import java.util.Arrays;

import javax.swing.JOptionPane;
import java.awt.Cursor;


public class MeanFilter implements Filter {

	private MainWindow mainWin;
	private Statusbar statBar;

	private float windowLength = (float)0.1;

	public int askParameters(MainWindow _mainWin) {
		mainWin = _mainWin;
		statBar = mainWin.getStatusBar();

		String s = (String)JOptionPane.showInputDialog(mainWin,
												"Give m/z window length (one-tailed)",
												"Mean filter spectra",
												JOptionPane.PLAIN_MESSAGE,
												null,
												null,
												new Float(windowLength));

		if (s==null) {
			return RETVAL_USER_CANCEL;
		}

		try {
			windowLength = Float.parseFloat(s);
		} catch (NumberFormatException exe) {
			return RETVAL_INCORRECT_PARAMS;
		}

		return RETVAL_OK;

	}


	public void doFiltering(Run r, MainWindow _mainWin) {

		mainWin = _mainWin;
		statBar = mainWin.getStatusBar();


		Scan sc;
		//System.out.println("Opening netcdf file for writing");
		try {
			r.openNetcdfFileForWriting();
		} catch (Exception e) {
			mainWin.displayErrorMessage(e.getMessage());
			return;
		}
		//System.out.println("Opened");

		int nextWayPoint = 10;
		int maxScan = r.getNumOfScans();

		r.initializeNextScan(0, maxScan);

		for (int scani=0; scani<maxScan; scani++) {
			statBar.setStatusProgBar(scani,(maxScan-1));

			if ((100.0*((float)scani/(float)maxScan))>nextWayPoint) {
				nextWayPoint += 10;
			}
			//sc = r.getScan(scani);
			sc = r.getNextScan();
			processOneScan(sc, (float)windowLength);
			try {
				r.setScan(sc.getScanNumber(), sc);

			} catch (Exception e) {
				statBar.disableProgBar();
				mainWin.displayErrorMessage(e.getMessage());
				r.finalizeNextScan();
				try {
					r.closeNetcdfFileForWriting();
				} catch (Exception e2) {}
				return;
			}
		}

		r.finalizeNextScan();

		try {
			r.closeNetcdfFileForWriting();
		} catch (Exception e) {
			statBar.disableProgBar();
			mainWin.displayErrorMessage(e.getMessage());
			return;
		}

		statBar.disableProgBar();


	}


	private void processOneScan(Scan sc, float windowLength) {
		Vector<Float> massWindow = new Vector<Float>();
		Vector<Float> intensityWindow = new Vector<Float>();

		float currentMass;
		float lowLimit;
		float hiLimit;
		float mzVal;

		float elSum;

		float[] masses = sc.getMassValues();
		float[] intensities = sc.getIntensityValues();
		float[] newIntensities = new float[masses.length];

		int addi=0;
		for (int i=0; i<masses.length; i++) {

			currentMass = masses[i];
			lowLimit = currentMass - windowLength;
			hiLimit = currentMass + windowLength;

			// Remove all elements from window whose m/z value is less than the low limit
			if (massWindow.size()>0) {
				mzVal = massWindow.get(0).floatValue();
				while ((massWindow.size()>0) && (mzVal<lowLimit))  {
					massWindow.remove(0);
					intensityWindow.remove(0);
					if (massWindow.size()>0) {
						mzVal = massWindow.get(0).floatValue();
					}
				}
			}

			// Add new elements as long as their m/z values are less than the hi limit
			while ((addi<masses.length) && (masses[addi]<=hiLimit)) {
				massWindow.add(new Float(masses[addi]));
				intensityWindow.add(new Float(intensities[addi]));
				addi++;
			}

			elSum = 0;
			for (int j=0; j<intensityWindow.size(); j++) {
				elSum  += ((Float)(intensityWindow.get(j))).floatValue();
			}

			newIntensities[i] = elSum / (float)intensityWindow.size();

		}
		sc.setIntensityValues(newIntensities);

	}

}
