# Supplementary material for: Processing methods for differential analysis of LC/MS profile data
Source: BMC Bioinformatics. 2005 Jul 18;6:179. doi: 10.1186/1471-2105-6-179 (PMC1187873; doi:10.1186/1471-2105-6-179)
Supplement: Additional File 2 — MZmine Toolbox source code (version 0.42). The file includes the source code and license information of the MZmine Toolbox. [file 1471-2105-6-179-S2.zip › src/onesampleprocessing/SavitzkyGolayFilter.java]

/*
    Copyright 2005 VTT Biotechnology

    This file is part of MZmine.

    MZmine is free software; you can redistribute it and/or modify
    it under the terms of the GNU General Public License as published by
    the Free Software Foundation; either version 2 of the License, or
    (at your option) any later version.

    MZmine is distributed in the hope that it will be useful,
    but WITHOUT ANY WARRANTY; without even the implied warranty of
    MERCHANTABILITY or FITNESS FOR A PARTICULAR PURPOSE.  See the
    GNU General Public License for more details.

    You should have received a copy of the GNU General Public License
    along with MZmine; if not, write to the Free Software
    Foundation, Inc., 51 Franklin St, Fifth Floor, Boston, MA  02110-1301  USA
*/

package onesampleprocessing;

import gui.MainWindow;
import tools.Statusbar;

import datastoring.Run;
import datastoring.Scan;

import java.util.Vector;
import java.util.TreeSet;
import java.util.Hashtable;
import java.util.Arrays;

import javax.swing.JOptionPane;
import java.awt.Cursor;


public class SavitzkyGolayFilter implements Filter {

	private Hashtable<Integer, Integer> Hvalues;
	private Hashtable<Integer, int[]> Avalues;


	private MainWindow mainWin;
	private Statusbar statBar;

	private int numOfDataPoints = 5;

	public int askParameters(MainWindow _mainWin) {
		mainWin = _mainWin;
		statBar = mainWin.getStatusBar();

		// int[] tmpInts;

		Avalues = new Hashtable<Integer, int[]>();
		Hvalues = new Hashtable<Integer, Integer>();

		int[] a5Ints =  {  17,  12,  -3,   0,   0,   0,   0,   0,   0,   0,   0,   0,   0}; Avalues.put(new Integer(5), a5Ints);
		int[] a7Ints =  {   7,   6,   3,  -2,   0,   0,   0,   0,   0,   0,   0,   0,   0}; Avalues.put(new Integer(7), a7Ints);
		int[] a9Ints =  {  59,  54,  39,  14, -21,   0,   0,   0,   0,   0,   0,   0,   0}; Avalues.put(new Integer(9), a9Ints);
		int[] a11Ints = {  89,  84,  69,  44,   9, -36,   0,   0,   0,   0,   0,   0,   0}; Avalues.put(new Integer(11), a11Ints);
		int[] a13Ints = {  25,  24,  21,  16,   9,   0, -11,   0,   0,   0,   0,   0,   0}; Avalues.put(new Integer(13), a13Ints);
		int[] a15Ints = { 167, 162, 147, 122,  87,  42, -13, -78,   0,   0,   0,   0,   0}; Avalues.put(new Integer(15), a15Ints);
		int[] a17Ints = {  43,  42,  39,  34,  27,  18,   7,  -6, -21,   0,   0,   0,   0}; Avalues.put(new Integer(17), a17Ints);
		int[] a19Ints = { 269, 264, 249, 224, 189, 144,  89,  24, -51,-136,   0,   0,   0}; Avalues.put(new Integer(19), a19Ints);
		int[] a21Ints = { 329, 324, 309, 284, 249, 204, 149,  84,   9, -76,-171,   0,   0}; Avalues.put(new Integer(21), a21Ints);
		int[] a23Ints = {  79,  78,  75,  70,  63,  54,  43,  30,  15,  -2, -21, -42,   0}; Avalues.put(new Integer(23), a23Ints);
		int[] a25Ints = { 467, 462, 447, 422, 387, 343, 287, 222, 147,  62, -33,-138,-253}; Avalues.put(new Integer(25), a25Ints);

		Integer h5Int = new Integer(35); Hvalues.put(new Integer(5), h5Int);
		Integer h7Int = new Integer(21); Hvalues.put(new Integer(7), h7Int);
		Integer h9Int = new Integer(231); Hvalues.put(new Integer(9), h9Int);
		Integer h11Int = new Integer(429); Hvalues.put(new Integer(11), h11Int);
		Integer h13Int = new Integer(143); Hvalues.put(new Integer(13), h13Int);
		Integer h15Int = new Integer(1105); Hvalues.put(new Integer(15), h15Int);
		Integer h17Int = new Integer(323); Hvalues.put(new Integer(17), h17Int);
		Integer h19Int = new Integer(2261); Hvalues.put(new Integer(19), h19Int);
		Integer h21Int = new Integer(3059); Hvalues.put(new Integer(21), h21Int);
		Integer h23Int = new Integer(805); Hvalues.put(new Integer(23), h23Int);
		Integer h25Int = new Integer(5175); Hvalues.put(new Integer(25), h25Int);

		Object[] possibilities = {"5","7","9","11","13","15","17","19","21","23","25"};

		String s = (String)JOptionPane.showInputDialog(
						mainWin,
						"Select number of data points used for smoothing:",
						"Savitzky-Golay filter",
						JOptionPane.PLAIN_MESSAGE,
						null,
						possibilities,
						new Integer(numOfDataPoints));


		if (s==null) { return RETVAL_USER_CANCEL; }

		try {
			numOfDataPoints = Integer.parseInt(s);
		} catch (NumberFormatException exe) {
			return RETVAL_INCORRECT_PARAMS;
		}

		return RETVAL_OK;

	}


	public void doFiltering(Run r, MainWindow _mainWin) {

		mainWin = _mainWin;
		statBar = mainWin.getStatusBar();


		Scan sc;
		//System.out.println("Opening netcdf file for writing");
		try {
			r.openNetcdfFileForWriting();
		} catch (Exception e) {
			mainWin.displayErrorMessage(e.getMessage());
			return;
		}
		//System.out.println("Opened");

		int nextWayPoint = 10;
		int maxScan = r.getNumOfScans();

		int[] aVals = Avalues.get(new Integer(numOfDataPoints));
		int h = Hvalues.get(new Integer(numOfDataPoints)).intValue();


		r.initializeNextScan(0, maxScan);

		for (int scani=0; scani<maxScan; scani++) {
			statBar.setStatusProgBar(scani,(maxScan-1));

			if ((100.0*((float)scani/(float)maxScan))>nextWayPoint) {
				nextWayPoint += 10;
			}
			//sc = r.getScan(scani);
			sc = r.getNextScan();
			processOneScan(sc, numOfDataPoints, h, aVals);

			try {
				r.setScan(sc.getScanNumber(), sc);
			} catch (Exception e) {
				statBar.disableProgBar();
				mainWin.displayErrorMessage(e.getMessage());
				r.finalizeNextScan();
				try {
					r.closeNetcdfFileForWriting();
				} catch (Exception e2) {}
				return;
			}

		}

		r.finalizeNextScan();

		try {
			r.closeNetcdfFileForWriting();
		} catch (Exception e) {
			statBar.disableProgBar();
			mainWin.displayErrorMessage(e.getMessage());
			return;
		}

		statBar.disableProgBar();

	}


	private void processOneScan(Scan sc, int numOfDataPoints, int h, int[] aVals) {

		int marginSize = (numOfDataPoints+1)/2-1;
		float sumOfInts;

		float[] masses = sc.getMassValues();
		float[] intensities = sc.getIntensityValues();
		float[] newIntensities = new float[masses.length];

		int addi=0;
		for (int spectrumInd=marginSize; spectrumInd<(masses.length-marginSize); spectrumInd++) {

			sumOfInts = aVals[0] * intensities[spectrumInd];

			for (int windowInd=1; windowInd<=marginSize; windowInd++) {
				sumOfInts += aVals[windowInd] * (intensities[spectrumInd+windowInd] +intensities[spectrumInd-windowInd] );
			}

			sumOfInts = sumOfInts / h;

			if (sumOfInts<0) { sumOfInts = 0; }
			newIntensities[spectrumInd] = sumOfInts;

		}
		sc.setIntensityValues(newIntensities);

	}

}
