# Supplementary material for: Processing methods for differential analysis of LC/MS profile data
Source: BMC Bioinformatics. 2005 Jul 18;6:179. doi: 10.1186/1471-2105-6-179 (PMC1187873; doi:10.1186/1471-2105-6-179)
Supplement: Additional File 2 — MZmine Toolbox source code (version 0.42). The file includes the source code and license information of the MZmine Toolbox. [file 1471-2105-6-179-S2.zip › src/peakpicking/RecursiveThresholdPicker.java]

/*
    Copyright 2005 VTT Biotechnology

    This file is part of MZmine.

    MZmine is free software; you can redistribute it and/or modify
    it under the terms of the GNU General Public License as published by
    the Free Software Foundation; either version 2 of the License, or
    (at your option) any later version.

    MZmine is distributed in the hope that it will be useful,
    but WITHOUT ANY WARRANTY; without even the implied warranty of
    MERCHANTABILITY or FITNESS FOR A PARTICULAR PURPOSE.  See the
    GNU General Public License for more details.

    You should have received a copy of the GNU General Public License
    along with MZmine; if not, write to the Free Software
    Foundation, Inc., 51 Franklin St, Fifth Floor, Boston, MA  02110-1301  USA
*/

package peakpicking;

import gui.MainWindow;
import gui.ParameterSetupDialog;
import tools.Statusbar;
import datastoring.*;
import java.util.*;

import tools.MyMath;

/*
import javax.swing.*;
import java.awt.event.*;
import java.awt.*;
*/

public class RecursiveThresholdPicker implements PeakPicker {

	private MainWindow mainWin;
	private Statusbar statBar;

	private float binSize = (float)0.5;
	private float thresholdLevel = (float)0.8;
	private float minimumPeakWidthMZ = (float)0.2;
	private float maximumPeakWidthMZ = (float)1.00;
	private float mzTolerance = (float)0.2;
	private float intTolerance = (float)0.1;
	private float longEnoughPeakSecs = (float)16.0;
	private float tooLongPeakSecs = (float)250.0;

	// Labels for parameters
	private final String[] fieldNames = {	"M/Z bin size for binning",
											"Threshold level for filtering",
											"Minimum M/Z peak width",
											"Maximum M/Z peak width",
											"Tolerance in M/Z",
											"Tolerance in intensity",
											"Minimum duration of peak (in seconds)",
											"Maximum duration of peak (in seconds)"	};

	/**
	 * Method asks parameter values from user
	 */
	public int askParameters(MainWindow _mainWin) {

		// Show parameter setup dialog
		float[] paramValues = new float[fieldNames.length];
		paramValues[0] = binSize;
		paramValues[1] = thresholdLevel;
		paramValues[2] = minimumPeakWidthMZ;
		paramValues[3] = maximumPeakWidthMZ;
		paramValues[4] = mzTolerance;
		paramValues[5] = intTolerance;
		paramValues[6] = longEnoughPeakSecs;
		paramValues[7] = tooLongPeakSecs;


		// Show parameter dialog and validate input values
		ParameterSetupDialog psd = new ParameterSetupDialog(_mainWin, "Please check the parameter values", fieldNames, paramValues);
		psd.setLocationRelativeTo(_mainWin); // TEST
		psd.setVisible(true);


		// Check if user clicked Cancel-button
		if (psd.getExitCode()==-1) {
			return RETVAL_USER_CANCEL;
		}


		float d;

		d = psd.getFieldValue(0);
		if (d<=0) {
			return RETVAL_INCORRECT_PARAMS;
		}
		binSize = d;

		d = psd.getFieldValue(1);
		if ( (d<0) || (d>1) ) {
			return RETVAL_INCORRECT_PARAMS;
		}
		thresholdLevel = d;

		d = psd.getFieldValue(2);
		if (d<0) {
			return RETVAL_INCORRECT_PARAMS;
		}
		minimumPeakWidthMZ = d;

		d = psd.getFieldValue(3);
		if (d<0) {
			return RETVAL_INCORRECT_PARAMS;
		}
		maximumPeakWidthMZ = d;

		d = psd.getFieldValue(4);
		if (d<0) {
			return RETVAL_INCORRECT_PARAMS;
		}
		mzTolerance = d;

		d = psd.getFieldValue(5);
		if (d<0) {
			return RETVAL_INCORRECT_PARAMS;
		}
		intTolerance = d;

		d = psd.getFieldValue(6);
		if (d<0) {
			return RETVAL_INCORRECT_PARAMS;
		}
		longEnoughPeakSecs = d;

		d = psd.getFieldValue(7);
		if (d<0) {
			return RETVAL_INCORRECT_PARAMS;
		}
		tooLongPeakSecs = d;

		return RETVAL_OK;
	}


	/**
	 * This method does the processing
	 */
	public int findPeaks(Run theData, MainWindow _mainWin) {

		/*
			INITIALIZE SOME VARIABLES
		*/

		// General stuff

		mainWin = _mainWin;
		statBar = mainWin.getStatusBar();


		// These are misc variables used along the procedure

		Scan s;					// a scan and mass and intensity data values for it
		float[] masses;
		float[] intensities;

		Vector<Integer> inds;	// temporarily contains data point indices of local maximums in one spectrum
		int ind;				// temp index number
		int bin;				// temp bin number


		// These variables are used during binning (calculating a set of RICs)

		float startMZ = theData.getDataMinMZ();							// minimum m/z value in the raw data file
		float endMZ = theData.getDataMaxMZ();								// maximum m/z value in the raw data file
		int maxScanNum = theData.getNumOfScans();							// number of spectra in the raw data file
		int numOfBins = (int)(java.lang.Math.ceil((endMZ-startMZ)/binSize));// Calculate how many bins of desired size fit to entire m/z range of this run

		float[] tmpInts;													// intensity values for all bins of one spectrum
		float[][] binInts = new float[numOfBins][maxScanNum];				// this matrix contains a set of RICs
		float[] chromatographicThresholds = new float[numOfBins];			// thresholds for each RIC

		float initialThreshold;											// starting point for recursive threshold method, calculated as minumum RIC threshold


		// These variables are used during m/z peak detection and connection process

		Vector<Peak> readyPeaks = new Vector<Peak>();								// This vector contains all peaks that are ready, i.e. new m/z peaks can't be added to them
		Vector<Peak> underConstructionPeaks = new Vector<Peak>();					// This vector contains all peaks that are still available for adding new m/z peaks
		byte[] modifiedPeaks;														// This vector is used to determine which "under-construction" peaks have been modifed (added m/z peaks) in this spectrum

		float mass;																// mass value for current m/z peak
		float intensity;															// intensity value for current m/z peak

		Peak selectedP;																// selected "under-construction" peak
		int selectedPInd;															// index for selected "under-construction" peak in vector underConstructionPeaks

		int minPeakLengthInScans = theData.getScanNumByTime(longEnoughPeakSecs);	// Information about minimum peak length is used in initializing peak objects with some sensible quess of suitable length


		/*
			CALCULATE M/Z BINNING (SET OF RICS) AND THRESHOLDS
		*/

		// Calculate set of RICs by binning intensites in each spectrum
		theData.initializeNextScan(0,maxScanNum-1);
		for (int scani=0; scani<maxScanNum; scani++) {
			s = theData.getNextScan();
			statBar.setStatusProgBar(scani,maxScanNum*2-2);

			tmpInts = s.getBinnedIntensities(startMZ, endMZ, numOfBins);
			for (int bini=0; bini<numOfBins; bini++) {
				binInts[bini][scani] = tmpInts[bini];
			}
		}
		theData.finalizeNextScan();

		// Calculate filtering threshold from each RIC
		initialThreshold = Float.MAX_VALUE;
		for (int bini=0; bini<numOfBins; bini++) {
			chromatographicThresholds[bini] = MyMath.calcQuantile(binInts[bini], thresholdLevel);
			if (chromatographicThresholds[bini]<initialThreshold) {
				initialThreshold = chromatographicThresholds[bini];
			}
		}

		binInts = null;
		tmpInts = null;
		System.gc();


		/*
			LOOP THROUGH ALL SCANS IN THIS RAW DATA FILE
		*/

		theData.initializeNextScan(0, theData.getNumOfScans()-1);
		for (int i=0; i<maxScanNum; i++) {
			// Initialize modified peak array
			modifiedPeaks = new byte[underConstructionPeaks.size()];

			statBar.setStatusProgBar(i+maxScanNum,maxScanNum*2-2);

			/*
				FIND AND FILTER M/Z PEAKS IN A SPECTRUM
			*/

			// Get next spectrum
			s = theData.getNextScan();
			masses = s.getMassValues();
			intensities = s.getIntensityValues();


			// Find all m/z peaks with recursive threshold method
			inds = new Vector<Integer>();
			recursiveThreshold(masses, intensities, 0, masses.length-1, initialThreshold, minimumPeakWidthMZ, maximumPeakWidthMZ, inds, 0);


			// Calculate a quantile value using all m/z peaks' intensities of this spectrum
			float[] inds_ints = new float[inds.size()];
			for (int j=0; j<inds.size(); j++) {
				ind = ((Integer)(inds.get(j))).intValue();
				inds_ints[j] = intensities[ind];
			}
			float cutoffLevel = MyMath.calcQuantile(inds_ints, thresholdLevel);

			// Drop away m/z peaks whose intensity is less than the quantile value for this spectrum
			for (int j=0; j<inds.size(); j++) {
				ind = ((Integer)(inds.get(j))).intValue();

				if (intensities[ind]<=cutoffLevel) {
					inds.remove(j);
					j--;
				}
			}


			// Drop away m/z peaks whose intensity is less than the chromatographic cut off level for (approximately) this m/z value
			for (int j=0; j<inds.size(); j++) {
				ind = ((Integer)(inds.get(j))).intValue();

				// Determine which RIC to use for this m/z peak
				bin = (int)java.lang.Math.floor( (masses[ind] - startMZ) / binSize );
				if (bin<0) { bin = 0; }
				if (bin>=numOfBins) { bin = numOfBins-1; }

				if (intensities[ind]<chromatographicThresholds[bin]) {
					inds.remove(j);
					j--;
				}
			}


			/*
				CONNECT M/Z PEAKS TO "UNDER-CONSTRUCTION" PEAKS
			*/

			for (int j=0; j<inds.size(); j++) {
				ind = ((Integer)(inds.get(j))).intValue();
				mass = masses[ind];
				intensity = intensities[ind];


				// Search for suitable peak amound the under construction peaks
				selectedPInd = 0;
				selectedP = null;
				for (Peak tmpP : underConstructionPeaks) {

					// Rest of the peaks a new peaks added to the under-construction set during processing of this particular spectrum
					if (selectedPInd>=modifiedPeaks.length) {
						break;
					}

					// Check if current m/z value is close enough to some another m/z value of this peak
					if (tmpP.centroidMZEquals(mass, mzTolerance)) {
						selectedP = tmpP;
						break;
					}
					selectedPInd++;
				}


				// If suitable peak was found, test if this local maxima is a good continuity for that peak
				if (selectedP != null) {
					//if (!(selectedP.possibleToAdd(intensity))) { selectedP = null; }

					if (!checkRTShape(selectedP.getCentroidIntensities(), selectedP.getUsedSize(), intensity, intTolerance)) { selectedP = null; }

				}


				// If suitable peak was not found
				if (selectedP == null) {
					// Then create a new peak, and initialize it with this m/z peak
					selectedP = new Peak(theData, minPeakLengthInScans, minPeakLengthInScans);
					selectedP.addScan(i, ind, mass, intensity);
					underConstructionPeaks.add(selectedP);
				} else {
					// Else add m/z peak to this peak and mark the peak
					selectedP.addScan(i, ind, mass, intensity);
					modifiedPeaks[selectedPInd] = 1;
				}

			}


			/*
				PROCESS ALL PEAKS WHICH WERE NOT ALTERED BY M/Z PEAKS IN THE CURRENT SPECTRUM
			*/

			for (selectedPInd=0; selectedPInd<modifiedPeaks.length; selectedPInd++) {
				selectedP = (Peak)underConstructionPeaks.get(selectedPInd);

				// If this peak was not added any m/z peaks in this spectrum
				if ( modifiedPeaks[selectedPInd]==0 ) {

					// If peak is too short, remove it
					if (selectedP.getLengthInSecs()<longEnoughPeakSecs) {
						underConstructionPeaks.set(selectedPInd, null);
					}

					// If peak is not too short or too long, copy it to "ready" peaks
					if ((selectedP.getLengthInSecs()<tooLongPeakSecs) && (selectedP.getLengthInSecs()>=longEnoughPeakSecs)) {
						selectedP.finalizePeak();
						readyPeaks.add(selectedP);
						underConstructionPeaks.set(selectedPInd, null);	// Can't remove this element right here, because then this loop would fail for successive peaks
					}
				}
			}

			// Remove all peaks which were copied to "ready" peaks
			for (selectedPInd=0; selectedPInd<underConstructionPeaks.size(); selectedPInd++) {
				if (underConstructionPeaks.get(selectedPInd) == null) {
					underConstructionPeaks.remove(selectedPInd);
					selectedPInd--;
				}
			}

		}

		// Done
		theData.finalizeNextScan();
		statBar.disableProgBar();
		theData.setPeaks(readyPeaks);

		return 1;

	}


	/**
	 * This function searches for maximums from given part of a spectrum
	 */
	private int recursiveThreshold(float[] masses, float intensities[], int startInd, int stopInd, float thresholdLevel, float minPeakWidthMZ, float maxPeakWidthMZ, Vector<Integer> CentroidInds, int recuLevel) {

		int peakStartInd;
		int peakStopInd;
		int lastKnownGoodPeakStopInd;
		float peakWidthMZ;
		int peakMinInd;
		int peakMaxInd;

		//System.out.println("Searching peaks between\t" + masses[startInd] + "\t" + masses[stopInd]);

		lastKnownGoodPeakStopInd = stopInd;


		for (int ind = startInd; ind <= stopInd; ind++) {
			// While below threshold
			while ((ind<=stopInd) && (intensities[ind]<=thresholdLevel)) { ind++; }

			//System.out.println("Peak start at " + ind + " stopInd " + stopInd + " masses.length " + masses.length);
			if (ind>=stopInd) { break; }

			peakStartInd = ind;
			peakMinInd = peakStartInd;
			peakMaxInd = peakStartInd;

			// While peak is on
			while ((ind<=stopInd) && (intensities[ind]>thresholdLevel)) {
				// Check if this is the minimum point of the peak
				if (intensities[ind]<intensities[peakMinInd]) {
					peakMinInd = ind;
				}

				// Check if this is the maximum poin of the peak
				if (intensities[ind]>intensities[peakMaxInd]) {
					peakMaxInd = ind;
				}

				ind++;
				//System.out.print(".");
			}

			if (ind==stopInd) { ind--; /* System.out.println("Peak ends at scan end"); */}
			//peakStopInd = ind - 1;
			peakStopInd = ind-1;

			//System.out.println("peak start ind " + peakStartInd + ", peak stop ind " + peakStopInd);

			// Is this suitable peak?

			if (peakStopInd<0) {
				peakWidthMZ = 0;
			} else {
				int tmpInd1 = peakStartInd - 1;
				if (tmpInd1<startInd) { tmpInd1 = startInd; }
				int tmpInd2 = peakStopInd + 1;
				if (tmpInd2>stopInd) { tmpInd2 = stopInd; }
				peakWidthMZ = masses[peakStopInd]-masses[peakStartInd];
			}

			if ( (peakWidthMZ>=minPeakWidthMZ) && (peakWidthMZ<=maxPeakWidthMZ) ) {
				//System.out.println("Good peak at,start,stop\t" + masses[peakMaxInd] + "\t" + masses[peakStartInd] + "\t" + masses[peakStopInd]);


				// Two options: define peak centroid index as maxintensity index or mean index of all indices
				CentroidInds.add(new Integer(peakMaxInd));

				if (recuLevel>0) { return peakStopInd+1; }
				// lastKnownGoodPeakStopInd = peakStopInd;
			}

			// Is there need for further investigation?
			if (peakWidthMZ>maxPeakWidthMZ) {
				//System.out.println("Too wide peak at,start,stop\t" + masses[peakStartInd] + "\t" + masses[peakStopInd] );
				//System.out.println("Recu call, peak width " + peakWidthMZ + " old threshold was " + thresholdLevel + " new is " + intensities[peakMinInd]);
				ind = recursiveThreshold(masses, intensities, peakStartInd, peakStopInd, intensities[peakMinInd], minPeakWidthMZ, maxPeakWidthMZ, CentroidInds, recuLevel+1);
				// System.out.println("Returned form recursive call, continuing level, from, to\t" + recuLevel + "\t" + masses[ind] + "\t" + masses[stopInd]);
			}

			if (ind==(stopInd-1)) { break; }
		}

		// return lastKnownGoodPeakStopInd;
		return stopInd;

	}


	/**
	 * This function check for the shape of the peak in RT direction, and
	 * determines if it is possible to add given m/z peak at the end of the peak.
	 */
	private boolean checkRTShape(float prevInts[], int usedSize, float nextInt, float intTolerance) {

		float bottomMargin;	// bottom of intensity values within tolerance
		float topMargin;		// top of intensity values within tolerance

		int derSign;			// sign indicating change in peak shape so far (1=going up, -1=going down)
		float avgInt;			// average intensity of preceding data points

		// If no previous m/z peaks
		if (usedSize==0) {
			return true;
		}

		// If only one previous m/z peak, then the second one must go up OR stay within marginal
		if (usedSize==1) {
			// Does it go up?
			if ((nextInt-prevInts[0])>0) {
				return true;
			}

			// Does it stay within marginal
			bottomMargin = prevInts[0]*(1-intTolerance);
			topMargin = prevInts[0]*(1+intTolerance);
			if ( (bottomMargin<=nextInt) && (topMargin>=nextInt) ) {
				return true;
			}

			// No, so it is not a good continuity
			return false;
		}


		// There are two or more previous m/z peaks in this peak

		// Check first if this is within tolerance to last two m/z peaks
		avgInt = (float)0.5 * (prevInts[usedSize-1] + prevInts[usedSize-2]);
		bottomMargin = avgInt*(1-intTolerance);
		topMargin = avgInt*(1+intTolerance);
		if ( (bottomMargin<=nextInt) && (topMargin>=nextInt) ) {
			return true;
		}

		// If this is not within tolerance to last to m/z peaks, we must determine entire shape of the peak, and check if this is suitable continuity for the shape

		derSign = 1;
		for (int ind=2; ind<usedSize; ind++) {

			// Calculate average intensity of previous two data points and tolerance marginals
			avgInt = (float)0.5 * (prevInts[ind-1] + prevInts[ind-2]);
			bottomMargin = avgInt*(1-intTolerance);
			topMargin = avgInt*(1+intTolerance);

			// If current data point is within tolerance marginals, derSign does not change
			if ( (bottomMargin<=nextInt) && (topMargin>=nextInt) ) {
				continue;
			}

			// If previously going up and still going up, no change
			if ( (derSign==1) && (nextInt>topMargin) ) {
				continue;
			}

			// If previously going up and now going down, derSign changes
			if ( (derSign==1) && (nextInt<bottomMargin) ) {
				derSign = -1;
				continue;
			}

			// If previously going down and still going down, no change
			if ( (derSign==-1) && (nextInt<bottomMargin) ) {
				continue;
			}

			// If previously going down and now going up. This situation should never happen. Function retuns false, so that at least no more m/z peaks will be added to this peak.
			if ( (derSign==-1) && (nextInt>topMargin) ) {
				return false;
			}

		}

		// derSign now contains information about RT peak shape at the end of the peak so far

		// Calc margins again
		avgInt = (float)0.5 * (prevInts[usedSize-1] + prevInts[usedSize-2]);
		bottomMargin = avgInt*(1-intTolerance);
		topMargin = avgInt*(1+intTolerance);

		if (derSign==1) {
			// Peak shape is still going, so it is possible to add anything to the shape
			return true;
		} else {
			// Peak shape is going down, so this new addition must not exceed topMargin
			if (nextInt<=topMargin) {
				return true;
			} else {
				return false;
			}
		}
	}


}
