# Supplementary material for: Processing methods for differential analysis of LC/MS profile data
Source: BMC Bioinformatics. 2005 Jul 18;6:179. doi: 10.1186/1471-2105-6-179 (PMC1187873; doi:10.1186/1471-2105-6-179)
Supplement: Additional File 2 — MZmine Toolbox source code (version 0.42). The file includes the source code and license information of the MZmine Toolbox. [file 1471-2105-6-179-S2.zip › src/tools/BackgroundThread.java]

/*
    Copyright 2005 VTT Biotechnology

    This file is part of MZmine.

    MZmine is free software; you can redistribute it and/or modify
    it under the terms of the GNU General Public License as published by
    the Free Software Foundation; either version 2 of the License, or
    (at your option) any later version.

    MZmine is distributed in the hope that it will be useful,
    but WITHOUT ANY WARRANTY; without even the implied warranty of
    MERCHANTABILITY or FITNESS FOR A PARTICULAR PURPOSE.  See the
    GNU General Public License for more details.

    You should have received a copy of the GNU General Public License
    along with MZmine; if not, write to the Free Software
    Foundation, Inc., 51 Franklin St, Fifth Floor, Boston, MA  02110-1301  USA
*/

package tools;

import ucar.nc2.Variable;
import ucar.ma2.Array;
import ucar.nc2.DataType;


import java.awt.Cursor;


import datastoring.Run;
import datastoring.AlignmentResult;

import tools.Statusbar;

import gui.MainWindow;
import gui.RunSelector;

import visualizing.Visualizer;
import visualizing.PeakListView;
import visualizing.AlignmentListView;
import visualizing.AlignmentResultVisualizer;

import onesampleprocessing.Filter;
import multisampleprocessing.MultiSampleAligner;
import multisampleprocessing.AlignmentResultProcessor;

import peakpicking.PeakPicker;


import java.util.Vector;
import java.util.StringTokenizer;

public class BackgroundThread extends Thread {
	public static final int TASK_REFRESHVISUALIZERS = 1;
	public static final int TASK_REFRESHVISUALIZER = 2;
	public static final int TASK_DOFILTERING = 3;
	public static final int TASK_READTOBUFFER = 4;
	public static final int TASK_DOPEAKPICKING = 5;
	public static final int TASK_DOPEAKALIGNMENT = 6;
	public static final int TASK_DONORMALIZATION = 7;
	public static final int TASK_DOALIGNMENTPROCESSING = 8;

	MainWindow mainWin;

	Run msRun;
	Vector<Run> msRuns;
	Vector<AlignmentResult> alignmentResults;
	Statusbar statBar;
	Visualizer visu;
	Filter filt;
	int changeType;
	PeakPicker peakp;
	MultiSampleAligner msAligner;
	AlignmentResultProcessor arProcessor;
	RunSelector runPick;

	int[] origin;
	int[] shape;

	// Float is the favouried type
	float[] massFloats;
	float[] intensityFloats;

	// These are alternative types used in some netcdf files
	double[] massDoubles;
	double[] intensityDoubles;
	int[] intensityInts;

	Variable massVariable;
	Variable intensityVariable;

	int taskSelection;

	int somethingReady;

	public BackgroundThread(MainWindow _mainWin, Run _msRun, int _changeType, int _taskSelection) {
		mainWin = _mainWin;
		msRuns = new Vector<Run>();
		msRuns.add(_msRun);
		// msRun = _msRun;
		changeType = _changeType;
		statBar = mainWin.getStatusBar();
		taskSelection = _taskSelection;
	}

	public BackgroundThread(MainWindow _mainWin, Vector<Run> _msRuns, int _changeType, int _taskSelection) {
		mainWin = _mainWin;
		msRuns = _msRuns;
		changeType = _changeType;
		statBar = mainWin.getStatusBar();
		taskSelection = _taskSelection;
	}

	public BackgroundThread(MainWindow _mainWin, Run _msRun, Visualizer _visu, int _changeType, int _taskSelection) {
		mainWin = _mainWin;
		msRun = _msRun;
		visu = _visu;
		changeType = _changeType;
		statBar = mainWin.getStatusBar();
		taskSelection = _taskSelection;
	}

	public BackgroundThread(MainWindow _mainWin, Vector<Run> _msRuns, Filter _filter, int _taskSelection) {
		mainWin = _mainWin;
		msRuns = _msRuns;
		filt = _filter;
		statBar = mainWin.getStatusBar();
		taskSelection = _taskSelection;
	}

	public BackgroundThread(MainWindow _mainWin, Vector<Run> _msRuns, PeakPicker _peakpicker, int _taskSelection) {
		mainWin = _mainWin;
		msRuns = _msRuns;
		peakp = _peakpicker;
		statBar = mainWin.getStatusBar();
		taskSelection = _taskSelection;
	}

	public BackgroundThread(MainWindow _mainWin, MultiSampleAligner _msAligner, int _taskSelection) {
		mainWin = _mainWin;
		statBar = mainWin.getStatusBar();
		runPick = mainWin.getRunSelector();
		msAligner = _msAligner;
		taskSelection = _taskSelection;
	}

	public BackgroundThread(MainWindow _mainWin, Vector<AlignmentResult> _alignmentResults, AlignmentResultProcessor _arProcessor, int _taskSelection) {
		mainWin = _mainWin;
		statBar = mainWin.getStatusBar();
		runPick = mainWin.getRunSelector();
		alignmentResults = _alignmentResults;
		arProcessor = _arProcessor;
		taskSelection = _taskSelection;
	}

	public BackgroundThread(Run _masterThread, int[] _origin, int[] _shape, Variable _massVariable, Variable _intensityVariable, int _taskSelection) {
		msRun = _masterThread;
		shape = _shape;
		origin = _origin;

		massVariable = _massVariable;
		intensityVariable = _intensityVariable;

		taskSelection = _taskSelection;
	}


	public synchronized void run() {

		if (taskSelection==TASK_REFRESHVISUALIZERS) {
			mainWin.setMouseWaitCursor();
			for (int i=0; i<msRuns.size(); i++) {
				msRun = msRuns.get(i);
				msRun.refreshVisualizers(changeType, statBar);
			}
			mainWin.setMouseDefaultCursor();
		}

		if (taskSelection==TASK_REFRESHVISUALIZER) {
			mainWin.setMouseWaitCursor();
			msRun.refreshVisualizer(visu, changeType, statBar);
			mainWin.setMouseDefaultCursor();
		}

		if (taskSelection==TASK_DOFILTERING) {
			mainWin.setMouseWaitCursor();

			for (int i=0; i<msRuns.size(); i++) {
				msRun = msRuns.get(i);
				statBar.setStatusText("Filtering spectra of " + msRun.getNiceName());
				filt.doFiltering(msRun, mainWin);
				msRun.refreshVisualizers(Visualizer.CHANGETYPE_DATA, statBar);
			}

			statBar.setStatusText("Filtering done.");

			mainWin.setMouseDefaultCursor();
		}

		if (taskSelection==TASK_DOPEAKPICKING) {
			mainWin.setMouseWaitCursor();

			for (int i=0; i<msRuns.size(); i++) {
				msRun = msRuns.get(i);
				statBar.setStatusText("Searching for peaks in " + msRun.getNiceName());
				peakp.findPeaks(msRun, mainWin);
				msRun.refreshVisualizers(Visualizer.CHANGETYPE_PEAKS, statBar);
				mainWin.tileWindowsVertically();

			}

			statBar.setStatusText("Peak searching done.");
			mainWin.updateMenuAvailability();
			mainWin.setMouseDefaultCursor();
		}

		if (taskSelection==TASK_DOPEAKALIGNMENT) {
			mainWin.setMouseWaitCursor();
			AlignmentResult ar;
			ar = msAligner.doAlignment(mainWin);

			AlignmentListView arv = new AlignmentListView(mainWin);
			ar.addVisualizer(arv);
			int retval = arv.askParameters(ar);
			runPick.addResult(ar);
			ar.setActiveVisualizer(arv);
			arv.setSize(300,200);
			mainWin.desktop.add(arv, javax.swing.JLayeredPane.DEFAULT_LAYER);
			arv.setVisible(true);
			mainWin.tileWindowsVertically();

			mainWin.updateMenuAvailability();
			mainWin.setMouseDefaultCursor();
		}


		if (taskSelection==TASK_DOALIGNMENTPROCESSING) {
			mainWin.setMouseWaitCursor();

			AlignmentResult rawResult;
			AlignmentResult newResult;

			for (int i=0; i<alignmentResults.size(); i++) {
				// Process next alignment result
				rawResult = alignmentResults.get(i);
				newResult = arProcessor.doProcessing(rawResult, mainWin);

				// If processing failed, then skip to next selected alignment result
				if (newResult == null) {
					continue;
				}

				// Show results as a new alignment result object
				AlignmentListView arv = new AlignmentListView(mainWin);
				newResult.addVisualizer(arv);
				int reval = arv.askParameters(newResult);
				runPick.addResult(newResult);
				newResult.setActiveVisualizer(arv);

				arv.setSize(300,200);
				mainWin.desktop.add(arv, javax.swing.JLayeredPane.DEFAULT_LAYER);
				arv.setVisible(true);
				mainWin.tileWindowsVertically();
			}

			statBar.setStatusText("Alignment processing done.");

			mainWin.updateMenuAvailability();
			mainWin.setMouseDefaultCursor();
		}

		if (taskSelection==TASK_READTOBUFFER) {
				readFloats();
		}
	}

	private void readFloats() {
			Array massArray;
			Array intensityArray;

			DataType massDataType = msRun.getNetcdfMassDataType();
			DataType intensityDataType = msRun.getNetcdfIntensityDataType();

			if (shape[0]>0) {

				try {
					massArray = massVariable.read(origin, shape);
					intensityArray = intensityVariable.read(origin, shape);
				} catch (Exception e) {
					System.err.println("Unhandled exception in background thread while reading from netcdf.");
					return;
				}

				// Test if file contains mass measurements as floats or doubles
				if (massDataType.getPrimitiveClassType() == float.class) {
					massFloats = (float[])massArray.copyTo1DJavaArray();
				} else
					if (massDataType.getPrimitiveClassType() == double.class) {
						massDoubles = (double[])massArray.copyTo1DJavaArray();
						massFloats = new float[massDoubles.length];
						for (int i=0; i<massDoubles.length; i++) { massFloats[i] = (float)massDoubles[i]; }
						massDoubles = null;
					} else
						System.err.println("Unsupported data type used for mass measurements in " + msRun.getNiceName());

				// Test if file contains intensity measurements as floats or longs
				if (intensityDataType.getPrimitiveClassType() == float.class) {
					intensityFloats = (float[])intensityArray.copyTo1DJavaArray();
				} else
					if (intensityDataType.getPrimitiveClassType() == double.class) {
						intensityDoubles = (double[])intensityArray.copyTo1DJavaArray();
						intensityFloats = new float[intensityDoubles.length];
						for (int i=0; i<intensityDoubles.length; i++) { intensityFloats[i] = (float)intensityDoubles[i]; }
						intensityDoubles = null;

					} else
						if (intensityDataType.getPrimitiveClassType() == int.class) {
							intensityInts = (int[])intensityArray.copyTo1DJavaArray();
							intensityFloats = new float[intensityInts.length];
							for (int i=0; i<intensityInts.length; i++) { intensityFloats[i] = (float)intensityInts[i]; }
							intensityInts = null;
						} else
							System.err.println("Unsupported data type used for intensity measurements in " + msRun.getNiceName());

				massArray = null;
				intensityArray = null;
				somethingReady++;
				notifyAll();

			} else {
				massFloats = null;
				intensityFloats = null;
				somethingReady++;
				notifyAll();
			}
	}

	public synchronized float[] getMassFloats() {
		if (somethingReady==0) {
			try { wait();
			} catch (Exception e) {
				System.err.println(e);
			}
		}
		return massFloats;
	}

	public synchronized float[] getIntensityFloats() {
		if (somethingReady==0) {
			try { wait();
			} catch (Exception e) {
				System.err.println("Exception in wait");
				System.err.println(e);
			}
		}

		somethingReady--;
		return intensityFloats;
	}


}
