# Supplementary material for: Processing methods for differential analysis of LC/MS profile data
Source: BMC Bioinformatics. 2005 Jul 18;6:179. doi: 10.1186/1471-2105-6-179 (PMC1187873; doi:10.1186/1471-2105-6-179)
Supplement: Additional File 2 — MZmine Toolbox source code (version 0.42). The file includes the source code and license information of the MZmine Toolbox. [file 1471-2105-6-179-S2.zip › src/tools/FormatCoordinates.java]

/*
    Copyright 2005 VTT Biotechnology

    This file is part of MZmine.

    MZmine is free software; you can redistribute it and/or modify
    it under the terms of the GNU General Public License as published by
    the Free Software Foundation; either version 2 of the License, or
    (at your option) any later version.

    MZmine is distributed in the hope that it will be useful,
    but WITHOUT ANY WARRANTY; without even the implied warranty of
    MERCHANTABILITY or FITNESS FOR A PARTICULAR PURPOSE.  See the
    GNU General Public License for more details.

    You should have received a copy of the GNU General Public License
    along with MZmine; if not, write to the Free Software
    Foundation, Inc., 51 Franklin St, Fifth Floor, Boston, MA  02110-1301  USA
*/

package tools;


import java.text.DecimalFormat;

import datastoring.Run;

public class FormatCoordinates {
	//public final int CHROMATOGRAPHIC_LABEL_SCAN = 1; // Not in use
	public final int CHROMATOGRAPHIC_LABEL_TIMESEC = 2;
	public final int CHROMATOGRAPHIC_LABEL_TIMEMINSEC = 3;

    public final int MZ_LABEL_TWODECIMALS = 2;
    public final int MZ_LABEL_THREEDECIMALS = 3;
    public final int MZ_LABEL_FOURDECIMALS = 4;

	// Current settings
	private int chromatographicLabelFormat = CHROMATOGRAPHIC_LABEL_TIMESEC;
    private int mzLabelFormat = MZ_LABEL_THREEDECIMALS;

    private DecimalFormat mzFormat;
    private DecimalFormat rtFormat;


	public FormatCoordinates() {
		setMZValueFormat(MZ_LABEL_THREEDECIMALS);
		setRTValueFormat(CHROMATOGRAPHIC_LABEL_TIMESEC);
	}

	/**
	 * This function changes current representation of M/Z values
	 */
	public void setMZValueFormat(int format) {
		mzLabelFormat = format;

		if (format == MZ_LABEL_TWODECIMALS) { 	mzFormat = new DecimalFormat("0.00"); }
		if (format == MZ_LABEL_THREEDECIMALS) { mzFormat = new DecimalFormat("0.000"); }
		if (format == MZ_LABEL_FOURDECIMALS) { 	mzFormat = new DecimalFormat("0.0000"); }

	}

	/**
	 * This function returns current representation of M/Z values
	 */
	public int getMZValueFormat() {
		return mzLabelFormat;
	}


	/**
	 * This function changes current representation of RT values
	 */
	public void setRTValueFormat(int format) {
		chromatographicLabelFormat = format;

		if (format == CHROMATOGRAPHIC_LABEL_TIMESEC) { 	rtFormat = new DecimalFormat("0.0"); }
		if (format == CHROMATOGRAPHIC_LABEL_TIMEMINSEC) { rtFormat = new DecimalFormat("00"); }
	}

	/**
	 * This function returns current representation of RT values
	 */
	public int getRTValueFormat() {
		return chromatographicLabelFormat;
	}


	/**
	 * This function turns given M/Z value into string representation with currently selected number of decimals
	 */
	public String formatMZValue(float mz) {

		return new String(mzFormat.format(mz));


	}

	/**
	 * This function turns given rt value (in secs) to string representation (either "secs" or "mins:secs")
	 */
	public String formatRTValue(float rt) {
		String val = null;

		if (chromatographicLabelFormat == CHROMATOGRAPHIC_LABEL_TIMESEC) {
			val = new String(rtFormat.format(rt));
		}

		if (chromatographicLabelFormat == CHROMATOGRAPHIC_LABEL_TIMEMINSEC) {
			int mins = (int)java.lang.Math.floor(rt / 60);
			float secs = rt - mins*60;
			val = mins + ":" + rtFormat.format(secs);
		}

		return val;
	}


	/**
	 * This function translates scan number into rt value string
	 */
	public String formatRTValue(int scanNum, Run r) {

		String val = null;

		if (chromatographicLabelFormat == CHROMATOGRAPHIC_LABEL_TIMESEC) {
			val = new String(rtFormat.format(r.getScanTime(scanNum)));
		}

		if (chromatographicLabelFormat == CHROMATOGRAPHIC_LABEL_TIMEMINSEC) {
			float tot_secs = r.getScanTime(scanNum);
			int mins = (int)java.lang.Math.floor(tot_secs / 60);
			float secs = tot_secs - mins*60;
			val = mins + ":" + rtFormat.format(secs);
		}

		return val;
	}


}
