# Supplementary material for: Processing methods for differential analysis of LC/MS profile data
Source: BMC Bioinformatics. 2005 Jul 18;6:179. doi: 10.1186/1471-2105-6-179 (PMC1187873; doi:10.1186/1471-2105-6-179)
Supplement: Additional File 2 — MZmine Toolbox source code (version 0.42). The file includes the source code and license information of the MZmine Toolbox. [file 1471-2105-6-179-S2.zip › src/tools/MyMath.java]

/*
    Copyright 2005 VTT Biotechnology

    This file is part of MZmine.

    MZmine is free software; you can redistribute it and/or modify
    it under the terms of the GNU General Public License as published by
    the Free Software Foundation; either version 2 of the License, or
    (at your option) any later version.

    MZmine is distributed in the hope that it will be useful,
    but WITHOUT ANY WARRANTY; without even the implied warranty of
    MERCHANTABILITY or FITNESS FOR A PARTICULAR PURPOSE.  See the
    GNU General Public License for more details.

    You should have received a copy of the GNU General Public License
    along with MZmine; if not, write to the Free Software
    Foundation, Inc., 51 Franklin St, Fifth Floor, Boston, MA  02110-1301  USA
*/

package tools;

import java.util.Arrays;

public class MyMath {

	/**
	 * Calculates q-quantile value of values. Modifies the order of elements in values array.
	 * q=0.5 => median
	 *
	 */
	public static float calcQuantile(float[] values, float q) {

		if (values.length==0) { return 0; }
		if (values.length==1) { return values[0]; }

		if (q>1) { q = 1; }
		if (q<0) { q = 0; }
		float[] vals = (float[])values.clone();

		Arrays.sort(vals);

		int ind1 = (int)java.lang.Math.floor((vals.length-1)*q);
		int ind2 = (int)java.lang.Math.ceil((vals.length-1)*q);

		return ( vals[ind1] + vals[ind2] ) / (float)2;

	}

	public static float[] calcQuantile(float[] values, float[] qs) {

/*
		System.out.println("DEBUG information incoming...");

		System.out.println("Values = ");
		for (int qInd=0; qInd < values.length; qInd ++) {
			System.out.println("" + values[qInd]);
		}

		System.out.println("qs = ");
		for (int qInd=0; qInd < qs.length; qInd ++) {
			System.out.println("" + qs[qInd]);
		}

		System.out.println("DEBUG dump done.");
*/

		float[] retVals = new float[qs.length];

		if (values.length==0) { for (int qInd=0; qInd<qs.length; qInd++) { retVals[qInd] = 0; } return retVals; }
		if (values.length==1) { for (int qInd=0; qInd<qs.length; qInd++) { retVals[qInd] = values[0]; } return retVals; }

		float[] vals = (float[])values.clone();
		Arrays.sort(vals);

		float q;
		int ind1, ind2;
		for (int qInd=0; qInd<qs.length; qInd++) {
			q = qs[qInd];

			if (q>1) { q = 1; }
			if (q<0) { q = 0; }

			ind1 = (int)java.lang.Math.floor((vals.length-1)*q);
			ind2 = (int)java.lang.Math.ceil((vals.length-1)*q);

			retVals[qInd] = ( vals[ind1] + vals[ind2] ) / (float)2;
		}

		return retVals;
	}


	public static float calcStd(float[] values) {
		float avg, stdev;
		float sum=0;
		for (float d : values) { sum+=d; }
		avg = sum / values.length;

		sum = 0;
		for (float d: values) { sum+=(d-avg)*(d-avg); }

		stdev = (float)java.lang.Math.sqrt((double)sum/(double)(values.length-1));
		return stdev;
	}

	public static float calcCV(float[] values) {
		float avg, stdev;
		float sum=0;
		for (float d : values) { sum+=d; }
		avg = sum / values.length;

		sum = 0;
		for (float d: values) { sum+=(d-avg)*(d-avg); }

		stdev = (float)java.lang.Math.sqrt((double)sum/(double)(values.length-1));

		return stdev/avg;
	}


}
