# Supplementary material for: Processing methods for differential analysis of LC/MS profile data
Source: BMC Bioinformatics. 2005 Jul 18;6:179. doi: 10.1186/1471-2105-6-179 (PMC1187873; doi:10.1186/1471-2105-6-179)
Supplement: Additional File 2 — MZmine Toolbox source code (version 0.42). The file includes the source code and license information of the MZmine Toolbox. [file 1471-2105-6-179-S2.zip › src/tools/TransferableImage.java]

/*
    Copyright 2005 VTT Biotechnology

    This file is part of MZmine.

    MZmine is free software; you can redistribute it and/or modify
    it under the terms of the GNU General Public License as published by
    the Free Software Foundation; either version 2 of the License, or
    (at your option) any later version.

    MZmine is distributed in the hope that it will be useful,
    but WITHOUT ANY WARRANTY; without even the implied warranty of
    MERCHANTABILITY or FITNESS FOR A PARTICULAR PURPOSE.  See the
    GNU General Public License for more details.

    You should have received a copy of the GNU General Public License
    along with MZmine; if not, write to the Free Software
    Foundation, Inc., 51 Franklin St, Fifth Floor, Boston, MA  02110-1301  USA
*/

package tools;

import java.awt.datatransfer.*;
import java.awt.Image;

import java.io.IOException;
import java.awt.datatransfer.UnsupportedFlavorException;


public class TransferableImage implements Transferable {

	private Image img;

	public TransferableImage(Image _img) {
		img = _img;
	}

	public Object getTransferData(DataFlavor flavor) throws IOException, UnsupportedFlavorException {
		if (DataFlavor.imageFlavor.equals(flavor)) {
			return img;
		} else {
			throw new UnsupportedFlavorException(flavor);
		}

	}
	public DataFlavor[] getTransferDataFlavors() {
		DataFlavor[] flav = new DataFlavor[1];
		flav[0] = DataFlavor.imageFlavor;
		return flav;
	}
	public boolean isDataFlavorSupported(DataFlavor flavor) {
		if (DataFlavor.imageFlavor.equals(flavor)) {
			return true;
		} else {
			return false;
		}
	}


}
