# Supplementary material for: Processing methods for differential analysis of LC/MS profile data
Source: BMC Bioinformatics. 2005 Jul 18;6:179. doi: 10.1186/1471-2105-6-179 (PMC1187873; doi:10.1186/1471-2105-6-179)
Supplement: Additional File 2 — MZmine Toolbox source code (version 0.42). The file includes the source code and license information of the MZmine Toolbox. [file 1471-2105-6-179-S2.zip › src/visualizing/AlignmentListView.java]

/*
    Copyright 2005 VTT Biotechnology

    This file is part of MZmine.

    MZmine is free software; you can redistribute it and/or modify
    it under the terms of the GNU General Public License as published by
    the Free Software Foundation; either version 2 of the License, or
    (at your option) any later version.

    MZmine is distributed in the hope that it will be useful,
    but WITHOUT ANY WARRANTY; without even the implied warranty of
    MERCHANTABILITY or FITNESS FOR A PARTICULAR PURPOSE.  See the
    GNU General Public License for more details.

    You should have received a copy of the GNU General Public License
    along with MZmine; if not, write to the Free Software
    Foundation, Inc., 51 Franklin St, Fifth Floor, Boston, MA  02110-1301  USA
*/

package visualizing;

import javax.swing.JInternalFrame;


import java.util.*;

import javax.print.attribute.standard.*;
import javax.print.attribute.HashPrintRequestAttributeSet;


import java.awt.*;
import java.awt.print.*;
import java.awt.geom.*;

import java.awt.event.MouseListener;
import java.awt.event.MouseEvent;
import java.awt.event.ActionListener;
import java.awt.event.ActionEvent;


import javax.swing.*;
import javax.swing.table.AbstractTableModel;

import javax.swing.event.InternalFrameListener;
import javax.swing.event.InternalFrameEvent;


import datastoring.Run;
import datastoring.Scan;
import datastoring.Peak;
import datastoring.AlignmentResult;


import gui.MainWindow;
import gui.RunSelector;

import tools.Statusbar;
import sunutils.TableSorter;
import tools.BackgroundThread;


/**
 * This class decribes a visualizer used for displaying alignment results in a table format
 */
public class AlignmentListView extends JInternalFrame implements AlignmentResultVisualizer, InternalFrameListener, MouseListener, ActionListener {

	// These constants are used for calculating table's column layout in two different modes
	private final int COLINFO_COMPACTMODE_IND = 0;
	private final int COLINFO_COMPACTMODE_STD = 1;
	private final int COLINFO_COMPACTMODE_MZ = 2;
	private final int COLINFO_COMPACTMODE_RT = 3;
	private final int COLINFO_COMPACTMODE_COLSPERRUN = 1;
	private final int COLINFO_COMPACTMODE_LASTCOMMONCOL = COLINFO_COMPACTMODE_RT;

	private final int COLINFO_WIDEMODE_IND = 0;
	private final int COLINFO_WIDEMODE_STD = 1;
	private final int COLINFO_WIDEMODE_COLSPERRUN = 5;
	private final int COLINFO_WIDEMODE_LASTCOMMONCOL = COLINFO_WIDEMODE_STD;


	private MainWindow mainWin;
	private Statusbar statBar;
	private RunSelector runPick;
	private AlignmentResult alignmentResult;

	private JTable table;
	private JScrollPane scrollPane;

	private JPopupMenu popupMenu;
	private JMenuItem changeFormattingMenuItem;
	private JMenuItem zoomToPeakMenuItem;

	private boolean compactMode = true;


	/**
	 * Constructor: initializes an empty visualizer
	 */
	public AlignmentListView(MainWindow _mainWin) {

		mainWin = _mainWin;
		statBar = mainWin.getStatusBar();
		runPick = mainWin.getRunSelector();
		setResizable( true );
		setIconifiable( true );

		table = new JTable();
		scrollPane = new JScrollPane(table);

		getContentPane().setLayout(new BorderLayout());
		getContentPane().add(scrollPane, BorderLayout.CENTER);

		popupMenu = new JPopupMenu();

		changeFormattingMenuItem = new JMenuItem("Change table column format");
		changeFormattingMenuItem.addActionListener(this);
		changeFormattingMenuItem.setEnabled(true);

		zoomToPeakMenuItem = new JMenuItem("Zoom visualizers to this peak");
		zoomToPeakMenuItem.addActionListener(this);
		zoomToPeakMenuItem.setEnabled(true);

		popupMenu.add(changeFormattingMenuItem);
		popupMenu.add(zoomToPeakMenuItem);

		table.addMouseListener(this);
		addInternalFrameListener(this);

	}


	/**
	 * Assign a dataset for the visualizer
	 */

    public int askParameters(AlignmentResult _alignmentResult) {

		alignmentResult = _alignmentResult;
		setTitle(alignmentResult.getNiceName() + ": " + alignmentResult.getDescription());

		refreshTableFormatting();

		return AlignmentResultVisualizer.RETVAL_OK;

	}


	/**
	 * Select a row in table with matching alignment ID.
	 * Also suitable column for given Run will be selected
	 *
	 */
	public void selectAlignmentRow(int alignID) {
		// Find the row with this alignment ID
		// Because of possible sorting, we can't assume that it is alignID:th row
		int rowInd = -2;
		for (int i=0; i<alignmentResult.getNumOfRows(); i++) {
			int tmpID = ((Integer)table.getValueAt(i, 0)).intValue()-1;
			if (tmpID==alignID) { rowInd = i; break; }
		}

		// If matching row was not found
		if (rowInd == -2) { return; }

/*
		// Calc column for this run
		int colNum;
		if (!compactMode) {
			//colNum = 1+1+3*runNum;
			colNum = COLINFO_WIDEMODE_LASTCOMMONCOL + COLINFO_WIDEMODE_COLSPERRUN * runNum;
		} else {
			//colNum = 4+runNum;
			colNum = COLINFO_COMPACTMODE_LASTCOMMONCOL + COLINFO_COMPACTMODE_COLSPERRUN * runNum;
		}
		if (runNum==-1) { colNum = 0; }
*/

		// Change selection
		//table.changeSelection(rowInd, colNum, false, false);
		table.changeSelection(rowInd, 0, false, false);

		float mz = alignmentResult.getAverageMZ(rowInd);
		float rt = alignmentResult.getAverageRT(rowInd);

		statBar.setCursorPosition(mz,rt);

	}


	/**
	 * Refresh table formatting, for example when column format mode is changed
	 *
	 */
	public void refreshTableFormatting() {

		AbstractTableModel mtm = new MyTableModel(alignmentResult);
		TableSorter sorter = new TableSorter(mtm); //ADDED THIS
		table.getTableHeader().setReorderingAllowed(false);
		//sorter.setTableHeader(table.getTableHeader()); //ADDED THIS	(REMOVED FOR TEST)
		sorter.addMouseListenerToHeaderInTable(table); // ADDED THIS TODAY
		table.setModel(sorter);

	}


	/**
	 * Methods for InternalFrameListener interface implementation
	 */
	public void internalFrameActivated(InternalFrameEvent e) {
		alignmentResult.setActiveVisualizer(this);
		runPick.setActiveResult(alignmentResult);
	}
	public void internalFrameClosed(InternalFrameEvent e) {	}
	public void internalFrameClosing(InternalFrameEvent e) { }
	public void internalFrameDeactivated(InternalFrameEvent e) { }
	public void internalFrameDeiconified(InternalFrameEvent e) { }
	public void internalFrameIconified(InternalFrameEvent e) { }
	public void internalFrameOpened(InternalFrameEvent e) { }


	/**
	 * Methods for MouseListener interface implementation
	 */
	public void mouseClicked(MouseEvent e) {}
	public void mouseEntered(MouseEvent e) {}
	public void mouseExited(MouseEvent e) {}
	public void mousePressed(MouseEvent e) {}
	public void mouseReleased(MouseEvent e) {

		// Normal click: select row
		if (e.getButton()==MouseEvent.BUTTON1) {
			// Get alignment ID for selected row
			int rowInd = ((Integer)(table.getValueAt(table.getSelectedRow(), 0))).intValue();
			alignmentResult.selectAlignmentRow(rowInd-1);

		}

		// If it was not first mouse button, then assume it was right-click (or equivalent)
	    if (e.getButton()!=MouseEvent.BUTTON1) {

			// If nothing is selected, then do not show pop-up menu
			if (table.getSelectedRow()==-1) { return; }
			//if (table.getSelectedColumn()==-1) { return; }

			// Get alignment ID for selected row
			int rowInd = ((Integer)(table.getValueAt(table.getSelectedRow(), 0))).intValue();

			// Calculate Run number for selected column
			/*
			int colInd = table.getSelectedColumn();
			int runNum = calcRunNum(colInd);

			// If a run column was selected, then show full pop-up menu
			Run r = null;
			if (runNum!=-1) { r = alignmentResult.getRun(runNum); }
			if (r != null) 	{
				//System.out.println("Create a pop-up menu, selected run is " + r.getNiceName());
				createPopUpMenu(r.getNiceName()); popupMenu.show(e.getComponent(), e.getX(), e.getY());
			} else {
				// Otherwise, show a pop-up menu without "zoom to peak" function
				//System.out.println("Create a pop-up menu, no run column selected");
				createPopUpMenu(null); popupMenu.show(e.getComponent(), e.getX(), e.getY());
			}
			*/

			popupMenu.show(e.getComponent(), e.getX(), e.getY());

			//System.out.println("Show pop-up now");
		}
	}


	/**
	 * Method for calculating run number for given column number
	 *
	 */

	private int calcRunNum(int colInd) {
		Run r = null;
		int numOfRuns = alignmentResult.getNumOfRuns();
		int runNum = -1;

		if (!compactMode) {
			if ( (colInd>COLINFO_WIDEMODE_LASTCOMMONCOL) && (colInd<=(COLINFO_WIDEMODE_LASTCOMMONCOL+COLINFO_WIDEMODE_COLSPERRUN*numOfRuns)) ) {
				runNum = (int)java.lang.Math.floor((colInd-(COLINFO_WIDEMODE_LASTCOMMONCOL+1)) / (float)COLINFO_WIDEMODE_COLSPERRUN);
			}
		} else {

			if ( (colInd>COLINFO_COMPACTMODE_LASTCOMMONCOL) && (colInd<=(COLINFO_COMPACTMODE_LASTCOMMONCOL+COLINFO_COMPACTMODE_COLSPERRUN*numOfRuns)) ) {
				//runNum = colInd-(COLINFO_COMPACTMODE_LASTCOMMONCOL+1);
				runNum = (int)java.lang.Math.floor((colInd-(COLINFO_COMPACTMODE_LASTCOMMONCOL+1)) / (float)COLINFO_COMPACTMODE_COLSPERRUN);
			}
		}

		return runNum;
	}


	/**
	 * Methods for ActionListener interface implementation
	 */
	public void actionPerformed(ActionEvent e) {
		Object src = e.getSource();

		// Change table column formatting
		if (src == changeFormattingMenuItem) {
			if (compactMode) { compactMode=false;} else { compactMode=true; }
			refreshTableFormatting();
		}

		// Zoom selected run around selected peak (or its estimated position if undetected)
		if (src == zoomToPeakMenuItem) {

			if (alignmentResult.isImported()) {
				try {
					JOptionPane.showMessageDialog(mainWin,
								"Zoom to peak is not available for IMPORTED alignment results. (" + alignmentResult.getNiceName() + ")",
								"Sorry",JOptionPane.ERROR_MESSAGE);
				} catch (Exception exce ) {}
				return;
			}

			// Get alignment ID for selected row
			int rowInd = ((Integer)(table.getValueAt(table.getSelectedRow(), 0))).intValue()-1;

			int numOfRuns = alignmentResult.getNumOfRuns();

			// Calc zoom area

			float sumCentroidMZ=0;
			float sumCentroidRT=0;
			float sumStdevMZ=0;
			float sumDuration=0;
			int numSum = 0;
			//Run r;
			//Peak p;
			int peakInd;
			for (int runNum=0; runNum<numOfRuns; runNum++) {
				peakInd = alignmentResult.getPeakID(runNum, rowInd);
				if (peakInd>=0) {
					Run r = alignmentResult.getRun(runNum);
					Peak p = r.getPeak(peakInd);
					sumCentroidMZ += p.getCentroidMZMedian();
					sumStdevMZ += p.getCentroidMZStdev();
					sumCentroidRT += p.getMaxIntensityTime();
					sumDuration += r.getScanTime(p.getEndScan()) - r.getScanTime(p.getStartScan());
					numSum++;
				}
			}

			float avgMZ = sumCentroidMZ / (float)(numSum);
			float avgRT = sumCentroidRT / (float)(numSum);

			float avgStdevMZ = sumStdevMZ / (float)(numSum);
			float avgDuration = sumDuration / (float)(numSum);

			for (int runNum=0; runNum<numOfRuns; runNum++) {

				Run r = alignmentResult.getRun(runNum);
				//p = r.getPeak(peakInd);

				int avgScan = r.getScanNumByTime(avgRT);

				int peakStatus = alignmentResult.getPeakStatus(runNum, rowInd);

				// If this is a normal detected peak, then center the cursor on the peak's max intensity data point
				if (peakStatus==AlignmentResult.PEAKSTATUS_DETECTED) {
					peakInd = alignmentResult.getPeakID(runNum, rowInd);
					r.setCursorPositionByPeakID(peakInd);
				}

				// If this an estimated fill-in, then center the cursor on the location of the estimate
				if (peakStatus==AlignmentResult.PEAKSTATUS_ESTIMATED) {
					float tmpMZ = alignmentResult.getPeakMZ(runNum, rowInd);
					float tmpRT = alignmentResult.getPeakRT(runNum, rowInd);

					int tmpScan = r.getScanNumByTime(tmpRT);
					r.setCursorPosition(tmpScan, tmpMZ);
				}

				// If this is an empty gap, then center the cursor around the average mz,rt for this row
				if (peakStatus==AlignmentResult.PEAKSTATUS_NOTFOUND) {
					r.setCursorPosition(avgScan, avgMZ);
				}

				// Set selection around the average mz,rt for this row (this means that selection will be the same for all runs on this row!)
				r.setSelectionAroundPeak(avgMZ,avgRT,avgStdevMZ,avgDuration);

				// If visualizers for this run were hidden, it is about time to bring them up
				// ...or maybe not...
				//if (r.visualizersAreHidden()) { r.showVisualizers(); mainWin.tileWindowsVertically();}

				// Refresh visualizers
				if 	(!(r.visualizersAreHidden())) {
					BackgroundThread bt = new BackgroundThread(mainWin, r, Visualizer.CHANGETYPE_SELECTION_BOTH, BackgroundThread.TASK_REFRESHVISUALIZERS);
					bt.start();
				}

			}
		}
	}


	public void printMe() {}

	public void copyMe() {}

	public void closeMe() {
		mainWin.desktop.remove(this);
		dispose();
		alignmentResult = null;
	}

	public void refreshVisualizer(int changeType) {
		if (changeType == AlignmentResultVisualizer.CHANGETYPE_PEAK_MEASURING_SETTING) {
			refreshTableFormatting();
		}
	}


	/**
	 * This class is a slighty customized table model for JTable presenting the alignment results
	 */
	class MyTableModel extends AbstractTableModel {
		private String[] columnNames;
		private AlignmentResult alignmentResult;


		/**
		 * Constructor, assign given dataset to this table
		 */
		public MyTableModel(AlignmentResult _alignmentResult) {
			alignmentResult = _alignmentResult;
			columnNames = getColumnNames();
		}


		/**
		 * Counts number of columns in this table in current column mode
		 */
		public int getColumnCount() {
			if (!compactMode) {
				return COLINFO_WIDEMODE_LASTCOMMONCOL+COLINFO_WIDEMODE_COLSPERRUN*alignmentResult.getNumOfRuns()+1;
				//return 1+1+3*alignmentResult.getNumOfRuns();
			} else {
				return COLINFO_COMPACTMODE_LASTCOMMONCOL+COLINFO_COMPACTMODE_COLSPERRUN*alignmentResult.getNumOfRuns()+1;
				//return 1+1+2+alignmentResult.getNumOfRuns();
			}
		}


		public int getRowCount() {
			return alignmentResult.getNumOfRows();
		}


		public String getColumnName(int col) {
			return columnNames[col];
		}


		/**
		 * This method returns the value at given coordinates of the dataset or null if it is a missing value
		 */
		private String peakStatusDetected = new String("Found");
		private String peakStatusEstimated = new String("Estimated");
		private String peakStatusNotFound = new String("Not Found");
		public Object getValueAt(int row, int col) {


			// First column is index numbering
			if (col==0) { return new Integer(row+1); }

			// Second column is the standard flag
			if (col==1) { return new Boolean(alignmentResult.getStandardCompoundFlag(row)); }

			int numOfRuns = alignmentResult.getNumOfRuns();

			if (!compactMode) {

				if (col==COLINFO_WIDEMODE_IND) { return new Integer(row+1); }

				if (col==COLINFO_WIDEMODE_STD) { return new Boolean(alignmentResult.getStandardCompoundFlag(row)); }

				if ((col >COLINFO_WIDEMODE_LASTCOMMONCOL) &&
					(col<=(COLINFO_WIDEMODE_LASTCOMMONCOL+COLINFO_WIDEMODE_COLSPERRUN*numOfRuns)) ) {

						// Calc runNumber and offset from the first column of this run
						int runNum = calcRunNum(col);
						int runDataCol = col - (COLINFO_WIDEMODE_LASTCOMMONCOL+1) - runNum*COLINFO_WIDEMODE_COLSPERRUN;

						// mz, rt or intensity?
						if ( (runDataCol>=0) && (runDataCol<=3) ) {
							float preValue = 0;
							if (runDataCol==0) { preValue = alignmentResult.getPeakMZ(runNum, row); }
							if (runDataCol==1) { preValue = alignmentResult.getPeakRT(runNum, row); }
							if (runDataCol==2) { preValue = alignmentResult.getPeakHeight(runNum, row); }
							if (runDataCol==3) { preValue = alignmentResult.getPeakArea(runNum, row); }
							if (preValue<0) { return null; } else { return new Float(preValue); }
						}

						int statValue=0;
						if (runDataCol==4) {
							statValue = alignmentResult.getPeakStatus(runNum, row);
/*
							System.out.println("Row = " + row + ", col = " + col);
							System.out.println("RunNum = " + runNum);
							System.out.println("statValue = " + statValue);
*/

							if (statValue==AlignmentResult.PEAKSTATUS_DETECTED) { return peakStatusDetected; }
							if (statValue==AlignmentResult.PEAKSTATUS_ESTIMATED) { return peakStatusEstimated; }
							if (statValue==AlignmentResult.PEAKSTATUS_NOTFOUND) { return peakStatusNotFound; }
						}

				}

			} else {

				if (col==COLINFO_COMPACTMODE_IND) { return new Integer(row+1); }

				if (col==COLINFO_COMPACTMODE_STD) { return new Boolean(alignmentResult.getStandardCompoundFlag(row)); }

				if (col==COLINFO_COMPACTMODE_MZ) {
					float preValue = alignmentResult.getAverageMZ(row);
					if (preValue>=0) { return new Float(preValue); } else { return null; }
				}

				if (col==COLINFO_COMPACTMODE_RT) {
					float preValue = alignmentResult.getAverageRT(row);
					if (preValue>=0) { return new Float(preValue); } else { return null; }
				}

				if ((col >COLINFO_COMPACTMODE_LASTCOMMONCOL) &&
					(col<=(COLINFO_COMPACTMODE_LASTCOMMONCOL+COLINFO_COMPACTMODE_COLSPERRUN*numOfRuns)) ) {

					int runNum = calcRunNum(col);
					int runDataCol = col - (COLINFO_COMPACTMODE_LASTCOMMONCOL+1) - runNum*COLINFO_COMPACTMODE_COLSPERRUN;

					float preValue = -1;
					if (runDataCol==0) {
						if (mainWin.getPeakMeasuringSetting() == MainWindow.PEAK_MEASURING_HEIGHT)
							{ preValue = alignmentResult.getPeakHeight(runNum, row); }
						if (mainWin.getPeakMeasuringSetting() == MainWindow.PEAK_MEASURING_AREA)
							{ preValue = alignmentResult.getPeakArea(runNum, row); }
					}
					if (preValue<0) { return null; } else {	return new Float(preValue); }
				}

			}

			return null;

		}


		/**
		 * This method returns the class of the objects in this column of the table
		 */
		public Class getColumnClass(int col) {

			int numOfRuns = alignmentResult.getNumOfRuns();

			if (!compactMode) {

				if (col==COLINFO_WIDEMODE_IND) { return Integer.class; }

				if (col==COLINFO_WIDEMODE_STD) { return Boolean.class; }

				if ((col >COLINFO_WIDEMODE_LASTCOMMONCOL) &&
					(col<=(COLINFO_WIDEMODE_LASTCOMMONCOL+COLINFO_WIDEMODE_COLSPERRUN*numOfRuns)) ) {
						// Calc runNumber and offset from the first column of this run
						int runNum = calcRunNum(col);
						int runDataCol = col - (COLINFO_WIDEMODE_LASTCOMMONCOL+1) - runNum*COLINFO_WIDEMODE_COLSPERRUN;

						// mz, rt, height, area or status?
						if (runDataCol==0) { return Float.class; }
						if (runDataCol==1) { return Float.class; }
						if (runDataCol==2) { return Float.class; }
						if (runDataCol==3) { return Float.class; }
						if (runDataCol==4) { return String.class; }
				}

			} else {

				if (col==COLINFO_COMPACTMODE_IND) { return Integer.class; }

				if (col==COLINFO_COMPACTMODE_STD) { return Boolean.class; }

				if (col==COLINFO_COMPACTMODE_MZ) { return Float.class; }

				if (col==COLINFO_COMPACTMODE_RT) { return Float.class; }

				if ((col >COLINFO_COMPACTMODE_LASTCOMMONCOL) &&
					(col<=(COLINFO_COMPACTMODE_LASTCOMMONCOL+COLINFO_COMPACTMODE_COLSPERRUN*numOfRuns)) ) {

					int runNum = calcRunNum(col);
					int runDataCol = col - (COLINFO_COMPACTMODE_LASTCOMMONCOL+1) - runNum*COLINFO_COMPACTMODE_COLSPERRUN;

					// Only one column per each run (height or area)
					if (runDataCol==0) { return Float.class; }
				}

			}
			return null;
		}

		public boolean isCellEditable(int row, int col) {
			if (!compactMode) {
				if (col==COLINFO_WIDEMODE_STD) { return true; }
			} else {
				if (col==COLINFO_COMPACTMODE_STD) { return true; }
			}

			return false;
		}

		public void setValueAt(Object value, int row, int col) {
			if (!compactMode) {
				if (col!=COLINFO_WIDEMODE_STD) { return; }
			} else {
				if (col!=COLINFO_COMPACTMODE_STD) { return; }
			}

			alignmentResult.setStandardCompoundFlag(row, ((Boolean)value).booleanValue());

			mainWin.repaint();
		}


		private String[] getColumnNames() {

			String[] s = new String[getColumnCount()];

			if (!compactMode) {

				s[0] = new String("ID");
				s[1] = new String("Std");

				int numOfRuns = alignmentResult.getNumOfRuns();
				Run r;

				for (int i=0; i<numOfRuns; i++) {
					r = alignmentResult.getRun(i);
					s[COLINFO_WIDEMODE_LASTCOMMONCOL + 1 + i*COLINFO_WIDEMODE_COLSPERRUN] = new String("m/z: " + r.getNiceName());
					s[COLINFO_WIDEMODE_LASTCOMMONCOL + 2 + i*COLINFO_WIDEMODE_COLSPERRUN] = new String("rt: " + r.getNiceName());
					s[COLINFO_WIDEMODE_LASTCOMMONCOL + 3 + i*COLINFO_WIDEMODE_COLSPERRUN] = new String("height: " + r.getNiceName());
					s[COLINFO_WIDEMODE_LASTCOMMONCOL + 4 + i*COLINFO_WIDEMODE_COLSPERRUN] = new String("area: " + r.getNiceName());
					s[COLINFO_WIDEMODE_LASTCOMMONCOL + 5 + i*COLINFO_WIDEMODE_COLSPERRUN] = new String("status: " + r.getNiceName());
				}


			} else {

				s[0] = new String("ID");
				s[1] = new String("Std");
				s[2] = new String("m/z");
				s[3] = new String("rt");

				int numOfRuns = alignmentResult.getNumOfRuns();
				// int[] controlRunInds = alignmentResult.getControlRunsInd();
				Run r;
				String controlString = new String("(C)");
				boolean isControl;

				for (int i=0; i<numOfRuns; i++) {
					r = alignmentResult.getRun(i);

					if (mainWin.getPeakMeasuringSetting() == MainWindow.PEAK_MEASURING_HEIGHT) {
						s[COLINFO_COMPACTMODE_LASTCOMMONCOL + 1 + i*COLINFO_COMPACTMODE_COLSPERRUN] = new String("height: " + r.getNiceName());
					}

					if (mainWin.getPeakMeasuringSetting() == MainWindow.PEAK_MEASURING_AREA) {
						s[COLINFO_COMPACTMODE_LASTCOMMONCOL + 1 + i*COLINFO_COMPACTMODE_COLSPERRUN] = new String("area: " + r.getNiceName());
					}
				}

			}

			return s;

		}


	}

}
