# Supplementary material for: Processing methods for differential analysis of LC/MS profile data
Source: BMC Bioinformatics. 2005 Jul 18;6:179. doi: 10.1186/1471-2105-6-179 (PMC1187873; doi:10.1186/1471-2105-6-179)
Supplement: Additional File 2 — MZmine Toolbox source code (version 0.42). The file includes the source code and license information of the MZmine Toolbox. [file 1471-2105-6-179-S2.zip › src/visualizing/AlignmentResultVisualizer.java]

/*
    Copyright 2005 VTT Biotechnology

    This file is part of MZmine.

    MZmine is free software; you can redistribute it and/or modify
    it under the terms of the GNU General Public License as published by
    the Free Software Foundation; either version 2 of the License, or
    (at your option) any later version.

    MZmine is distributed in the hope that it will be useful,
    but WITHOUT ANY WARRANTY; without even the implied warranty of
    MERCHANTABILITY or FITNESS FOR A PARTICULAR PURPOSE.  See the
    GNU General Public License for more details.

    You should have received a copy of the GNU General Public License
    along with MZmine; if not, write to the Free Software
    Foundation, Inc., 51 Franklin St, Fifth Floor, Boston, MA  02110-1301  USA
*/

package visualizing;

import javax.swing.JInternalFrame;

import datastoring.Run;
import datastoring.Scan;
import datastoring.AlignmentResult;

/**
 *
 */
public interface AlignmentResultVisualizer {

	public static final int RETVAL_USER_CANCEL = -1;
	public static final int RETVAL_INCORRECT_PARAMS = -2;
	public static final int RETVAL_OK = 1;

	public static final int CHANGETYPE_PEAK_MEASURING_SETTING = 1;

	/**
	 * This method ask user to give parameters that are required for displaying this visualizer
	 * Method should return RETVAL_OK if all parameters were given correctly, otherwise RETVAL_USER_CANCEL or RETVAL_INCORRECT_PARAMS
	 */
	public int askParameters(AlignmentResult _alignmentResult);


	/**
	 * This method "selects" (highlights, for example) given alignment result row in the visualizer
	 */
	public void selectAlignmentRow(int alignID);


	/**
	 * This method prints the visualizer (after displaying a printer dialog)
	 *
	 */
	public void printMe();


	/**
	 * This method copies the visualizer image to clipboard
	 *
	 */
	public void copyMe();


	/**
	 * Frees everything and disposes the visualizer
	 *
	 */
 	public void closeMe();


	/**
	 * This method is called when peak measuring setting changes
	 */
 	public void refreshVisualizer(int changeType);


} // end Visualizer
