# Supplementary material for: Processing methods for differential analysis of LC/MS profile data
Source: BMC Bioinformatics. 2005 Jul 18;6:179. doi: 10.1186/1471-2105-6-179 (PMC1187873; doi:10.1186/1471-2105-6-179)
Supplement: Additional File 2 — MZmine Toolbox source code (version 0.42). The file includes the source code and license information of the MZmine Toolbox. [file 1471-2105-6-179-S2.zip › src/visualizing/PeakListView.java]

/*
    Copyright 2005 VTT Biotechnology

    This file is part of MZmine.

    MZmine is free software; you can redistribute it and/or modify
    it under the terms of the GNU General Public License as published by
    the Free Software Foundation; either version 2 of the License, or
    (at your option) any later version.

    MZmine is distributed in the hope that it will be useful,
    but WITHOUT ANY WARRANTY; without even the implied warranty of
    MERCHANTABILITY or FITNESS FOR A PARTICULAR PURPOSE.  See the
    GNU General Public License for more details.

    You should have received a copy of the GNU General Public License
    along with MZmine; if not, write to the Free Software
    Foundation, Inc., 51 Franklin St, Fifth Floor, Boston, MA  02110-1301  USA
*/

package visualizing;

import javax.swing.JInternalFrame;


import javax.swing.event.InternalFrameListener;
import javax.swing.event.InternalFrameEvent;
import javax.swing.event.ListSelectionListener;
import javax.swing.event.ListSelectionEvent;

import java.awt.event.ActionListener;
import java.awt.event.ActionEvent;

import java.awt.event.MouseListener;
import java.awt.event.MouseEvent;

import java.awt.*;
import javax.swing.*;
import java.util.*;

import javax.swing.table.AbstractTableModel;

import java.awt.print.*;
import javax.print.attribute.standard.*;
import java.awt.geom.*;
import javax.print.attribute.HashPrintRequestAttributeSet;

import datastoring.Run;
import datastoring.Scan;
import datastoring.Peak;
import datastoring.AlignmentResult;

import gui.MainWindow;
import gui.RunSelector;

import tools.Statusbar;
import tools.BackgroundThread;
import sunutils.TableSorter;


/**
 *
 */
public class PeakListView extends JInternalFrame implements Visualizer, Printable, InternalFrameListener, ActionListener, MouseListener {

	public final int CHANGETYPE_CURSORPOSITION_SCAN = 1;
	public final int CHANGETYPE_CURSORPOSITION_MZ = 2;
	public final int CHANGETYPE_CURSORPOSITION_BOTH = 3;
	public final int CHANGETYPE_SELECTION_SCAN = 11;
	public final int CHANGETYPE_SELECTION_MZ = 12;
	public final int CHANGETYPE_SELECTION_BOTH = 13;
	public final int CHANGETYPE_DATA = 20;
	public final int CHANGETYPE_PEAKS = 30;
	public final int CHANGETYPE_INTERNAL = 90;

	private MainWindow mainWin;
	private Statusbar statBar;
	private Run msRun;
	private RunSelector runPick;

	private JTable table;
	private JScrollPane scrollPane;

	private JPopupMenu popupMenu;
	private JMenuItem zoomToPeakMenuItem;
	private JMenuItem findInAlignmentsMenuItem;

	private boolean doNotAutoRefresh = false;

	private boolean firstTimer = true;


	public PeakListView(MainWindow _mainWin) {
		mainWin = _mainWin;
		statBar = mainWin.getStatusBar();
		runPick = mainWin.getRunSelector();
		setResizable( true );
		setIconifiable( true );

		popupMenu = new JPopupMenu();
		zoomToPeakMenuItem = new JMenuItem("Zoom to peak");
		zoomToPeakMenuItem.addActionListener(this);
		zoomToPeakMenuItem.setEnabled(true);
		popupMenu.add(zoomToPeakMenuItem);
		findInAlignmentsMenuItem = new JMenuItem("Find this peak in alignments");
		findInAlignmentsMenuItem.addActionListener(this);
		findInAlignmentsMenuItem.setEnabled(true);
		popupMenu.add(findInAlignmentsMenuItem);


		table = new JTable();

		scrollPane = new JScrollPane(table);

		SelectionListener listener = new SelectionListener(table);
    	table.getSelectionModel().addListSelectionListener(listener);
	    table.getColumnModel().getSelectionModel().addListSelectionListener(listener);

		//Set up tool tips for column headers.
		table.getTableHeader().setToolTipText("Click to specify sorting; Control-Click to specify secondary sorting");

		setTitle("-: Peak list");

		getContentPane().setLayout(new BorderLayout());
		getContentPane().add(scrollPane, BorderLayout.CENTER);

		table.addMouseListener(this);
		addInternalFrameListener(this);

	}

    public void setData(Run theData) {


		msRun = theData;

		setTitle("" + msRun.getNiceName() + ": Peak list");


	}

	public int[] refreshInitialize(int changeType) {
		return null;
	}

	public void refreshHaveOneScan(Scan s, int changeType) {
		return;
	}

	public void refreshFinalize(int changeType) {

		if ( (changeType!=Visualizer.CHANGETYPE_PEAKS) && (changeType!=Visualizer.CHANGETYPE_DATA) && (!firstTimer) ) { return; }

		firstTimer = false;

		if (msRun.getPeaks()!=null) {

			Object[][] data = null;
			String[] colNames = null;


			data = new Object[(msRun.getPeaks()).size()][7];
			colNames = new String[7];
			colNames[0] = "ID";
			colNames[1] = "M/Z median";
			colNames[2] = "M/Z stdev";
			colNames[3] = "Time";
			colNames[4] = "Duration";
			colNames[5] = "Height";
			colNames[6] = "Area";

			Peak p;
			Vector ps = msRun.getPeaks();
			Enumeration pse = ps.elements();
			int row = 0;
			while (pse.hasMoreElements()) {
				p = (Peak)pse.nextElement();
				data[row][0] = new Integer(row+1);
				data[row][1] = new Float(p.getCentroidMZMedian());
				data[row][2] = new Float(p.getCentroidMZStdev());
				data[row][3] = new Float(msRun.getScanTime(p.getMaxIntensityScanNum()));
				data[row][4] = new Float(msRun.getScanTime(p.getEndScan()) - msRun.getScanTime(p.getStartScan()));
				data[row][5] = new Float(p.getMaxIntensity());
				data[row][6] = new Float(p.getArea());
				row++;
			}

			AbstractTableModel mtm = new MyTableModel(data, colNames);

			TableSorter sorter = new TableSorter(mtm); //ADDED THIS
			table.getTableHeader().setReorderingAllowed(false);
			// sorter.setTableHeader(table.getTableHeader()); //ADDED THIS (REMOVED FOR TEST)
			sorter.addMouseListenerToHeaderInTable(table); // ADDED THIS TODAY
			table.setModel(sorter);

			setVisible(true);
			// repaint();

		}
	}

	public void printMe() {}

	public void copyMe() {}

 	public void closeMe() {
		msRun = null;
		dispose();
	}


	public int print(Graphics g, PageFormat pf, int pi) {
		return 1;
	}

	public void internalFrameActivated(InternalFrameEvent e) {
		msRun.setActiveVisualizer(this);
		runPick.setActiveRun(msRun);

	}
	public void internalFrameClosed(InternalFrameEvent e) {	}
	public void internalFrameClosing(InternalFrameEvent e) { }
	public void internalFrameDeactivated(InternalFrameEvent e) { }
	public void internalFrameDeiconified(InternalFrameEvent e) { }
	public void internalFrameIconified(InternalFrameEvent e) { }
	public void internalFrameOpened(InternalFrameEvent e) { }


	public void actionPerformed(java.awt.event.ActionEvent e) {
		Object src = e.getSource();

		if (src == zoomToPeakMenuItem) {
			setZoomAroundSelectedPeak();
		}

		if (src == findInAlignmentsMenuItem) {
			Vector ars = msRun.getAlignmentResults();

			//System.out.println("Number of alignments that include this run is " + ars.size());
			AlignmentResult ar;

			int selectedRow = table.getSelectedRow();
			if (selectedRow == -1) { return; }
			int peakInd = ((Integer)table.getValueAt(selectedRow, 0)).intValue()-1;

			//System.out.println("Selected row is " + selectedRow + " and peakInd is " + peakInd);

			for (int i=0; i<ars.size(); i++) {
				ar = (AlignmentResult)ars.get(i);
				ar.selectPeak(msRun, peakInd);
			}
		}
	}


	public void mouseClicked(MouseEvent e) {}
	public void mouseEntered(MouseEvent e) {}
	public void mouseExited(MouseEvent e) {}
	public void mousePressed(MouseEvent e) {}
	public void mouseReleased(MouseEvent e) {
	    if (e.getButton()!=MouseEvent.BUTTON1) {
			popupMenu.show(e.getComponent(), e.getX(), e.getY());
		}
	}


	public boolean getAutoRefresh() {
		return doNotAutoRefresh;
	}

	public void setAutoRefresh(boolean _ar) {
		doNotAutoRefresh= !_ar;
	}


	public void selectPeakFromList(int peakInd) {

		int rowPeakInd;
		int rowInd;
		for (rowInd=0; rowInd<table.getRowCount(); rowInd++) {
			rowPeakInd = ((Integer)table.getValueAt(rowInd, 0)).intValue()-1;
			if (peakInd==rowPeakInd) { break; }
		}
		if (rowInd<table.getRowCount()) {
			table.clearSelection();
			table.changeSelection(rowInd, 0, false, false);
		}

	}

	private void setZoomAroundSelectedPeak() {

		int paramRangeFoldMZ = 100;
		int paramRangeFoldScanInd = 5;

		int selectedRow = table.getSelectedRow();
		int peakInd = ((Integer)table.getValueAt(selectedRow, 0)).intValue()-1;
		Peak p = msRun.getPeak(peakInd);

		msRun.setSelectionAroundPeak(p);


		BackgroundThread bt = new BackgroundThread(mainWin, msRun, Visualizer.CHANGETYPE_SELECTION_BOTH, BackgroundThread.TASK_REFRESHVISUALIZERS);
		bt.start();


	}


    private class SelectionListener implements ListSelectionListener {
        JTable table;

        // It is necessary to keep the table since it is not possible
        // to determine the table from the event's source
        SelectionListener(JTable table) {
            this.table = table;
        }
        public void valueChanged(ListSelectionEvent e) {

			if (doNotAutoRefresh) { return; }

            // If cell selection is enabled, both row and column change events are fired
            if (e.getSource() == table.getSelectionModel()
                  && table.getRowSelectionAllowed()) {
                // Column selection changed
                if (!e.getValueIsAdjusting()) {
					int row = table.getSelectedRow();
					if (row!=-1) {
						int peakID = ((Integer)table.getValueAt(row,0)).intValue();
						peakID--;

						msRun.setCursorPositionByPeakID(peakID);
						statBar.setCursorPosition(msRun);

						BackgroundThread bt = new BackgroundThread(mainWin, msRun, Visualizer.CHANGETYPE_CURSORPOSITION_SCAN, BackgroundThread.TASK_REFRESHVISUALIZERS);
						bt.start();
					}
					/*
                	int first = e.getFirstIndex();
	                int last = e.getLastIndex();
                	for (int i=first; i<=last; i++) {
						if (table.isRowSelected(i)) {
							// System.out.println("Rivi " + i + " valittu!");
							int peakID = ((Integer)table.getValueAt(i,0)).intValue();
							peakID--;
							System.out.println("Peak #" + peakID + " selected");

							msRun.setCursorPositionByPeak(peakID);
							statBar.setCursorPosition(msRun);

							BackgroundThread bt = new BackgroundThread(mainWin, msRun, Visualizer.CHANGETYPE_CURSORPOSITION_SCAN, BackgroundThread.TASK_REFRESHVISUALIZERS);
							bt.start();

							break;
						}
					}
					*/
				}
                //System.out.println("Edellinen rivi " + first + " nykyinen rivi " + last);
            } else if (e.getSource() == table.getColumnModel().getSelectionModel()
                   && table.getColumnSelectionAllowed() ){
                // Row selection changed
                int first = e.getFirstIndex();
                int last = e.getLastIndex();
                //System.out.println("Edellinen joku " + first + " nykyinen joku " + last);
            }

            if (e.getValueIsAdjusting()) {
                // The mouse button has not yet been released
            }
        }
    }


	private class MyTableModel extends AbstractTableModel {
		private String[] columnNames;

		private Object[][] data;


		public MyTableModel(Object[][] _data, String[] _columnNames) {

			data = _data;
			columnNames = _columnNames;

		}

		public int getColumnCount() {

			return columnNames.length;
			// return 6;
		}

		public int getRowCount() {

			return data.length;
			// return (msRun.getPeaks()).size();
		}

		public String getColumnName(int col) {

			return columnNames[col];
		}

		public Object getValueAt(int row, int col) {
			/*
			if (row==0) return new Integer(999);
			Peak p = msRun.getPeak(row);
			if (col==0) {
				return new Integer(row+1);
			}
			return new Integer(0);
			*/
			return data[row][col];
		}

		public Class getColumnClass(int c) {

			return getValueAt(0, c).getClass();
		}

		public boolean isCellEditable(int row, int col) {
			return false;
		}
		public void setValueAt(Object value, int row, int col) {
			return;
		}

	}

}
