# Supplementary material for: Processing methods for differential analysis of LC/MS profile data
Source: BMC Bioinformatics. 2005 Jul 18;6:179. doi: 10.1186/1471-2105-6-179 (PMC1187873; doi:10.1186/1471-2105-6-179)
Supplement: Additional File 2 — MZmine Toolbox source code (version 0.42). The file includes the source code and license information of the MZmine Toolbox. [file 1471-2105-6-179-S2.zip › src/visualizing/ScanView.java]

/*
    Copyright 2005 VTT Biotechnology

    This file is part of MZmine.

    MZmine is free software; you can redistribute it and/or modify
    it under the terms of the GNU General Public License as published by
    the Free Software Foundation; either version 2 of the License, or
    (at your option) any later version.

    MZmine is distributed in the hope that it will be useful,
    but WITHOUT ANY WARRANTY; without even the implied warranty of
    MERCHANTABILITY or FITNESS FOR A PARTICULAR PURPOSE.  See the
    GNU General Public License for more details.

    You should have received a copy of the GNU General Public License
    along with MZmine; if not, write to the Free Software
    Foundation, Inc., 51 Franklin St, Fifth Floor, Boston, MA  02110-1301  USA
*/

package visualizing;

import java.awt.*;

import javax.swing.event.InternalFrameListener;
import javax.swing.event.InternalFrameEvent;


import javax.swing.*;
import java.util.*;

import java.awt.geom.Point2D;
import java.awt.event.MouseListener;
import java.awt.event.MouseEvent;

import java.lang.Math;
import java.text.DecimalFormat;

import java.awt.print.*;
import javax.print.attribute.standard.*;
import java.awt.geom.*;
import javax.print.attribute.HashPrintRequestAttributeSet;

import java.awt.image.*;
import java.awt.datatransfer.Clipboard;
import tools.TransferableImage;
import tools.Statusbar;


import gui.RunSelector;

import datastoring.Run;
import datastoring.Scan;
import datastoring.Peak;

import tools.BackgroundThread;

import gui.MainWindow;

public class ScanView extends JInternalFrame implements Visualizer, Printable, InternalFrameListener {

	private JPanel bottomPnl, leftPnl, rightPnl, topPnl;
	private ScanPlot scanPlot;

	private Run msRun;
	private Vector dataPoints;

	private float mouseAreaStart;
	private float mouseAreaEnd;

	private String titleTxt;

	protected final int ONE_SPECTRUM_MODE = 1;
	protected final int COMBINATION_SPECTRA_MODE = 2;
	private int spectrumSpectraMode=ONE_SPECTRUM_MODE;

	private Statusbar statBar;
	private MainWindow mainWin;
	private RunSelector runPick;


	public ScanView(String _titleTxt, MainWindow _mainWin) {

		titleTxt = _titleTxt;
		mainWin = _mainWin;
		statBar = mainWin.getStatusBar();
		runPick = mainWin.getRunSelector();

		getContentPane().setLayout(new BorderLayout());

		bottomPnl = new ScanXAxis();
		bottomPnl.setMinimumSize(new Dimension(getWidth(),25));
		bottomPnl.setPreferredSize(new Dimension(getWidth(),25));
		bottomPnl.setBackground(Color.white);
		getContentPane().add(bottomPnl, java.awt.BorderLayout.SOUTH);

		topPnl = new JPanel();
		topPnl.setMinimumSize(new Dimension(getWidth(),5));
		topPnl.setPreferredSize(new Dimension(getWidth(),5));
		topPnl.setBackground(Color.white);
		getContentPane().add(topPnl, java.awt.BorderLayout.NORTH);

		leftPnl = new ScanYAxis();
		leftPnl.setMinimumSize(new Dimension(50, getHeight()));
		leftPnl.setPreferredSize(new Dimension(50, getHeight()));
		leftPnl.setBackground(Color.white);
		getContentPane().add(leftPnl, java.awt.BorderLayout.WEST);

		rightPnl = new JPanel();
		rightPnl.setMinimumSize(new Dimension(5, getHeight()));
		rightPnl.setPreferredSize(new Dimension(5, getHeight()));
		rightPnl.setBackground(Color.white);
		getContentPane().add(rightPnl, java.awt.BorderLayout.EAST);

		Vector x = new Vector();
		Vector y = new Vector();
		scanPlot = new ScanPlot(this);
		scanPlot.setBackground(Color.white);
		getContentPane().add(scanPlot, java.awt.BorderLayout.CENTER);

		scanPlot.setVisible(true);

		addInternalFrameListener(this);

		setTitle("-: Spectrum");
		setVisible( true );
        setSize(630, 240);
        setResizable( true );
        setIconifiable( true );
	}

	public void setData(Run theData) {

		// Retrieve scan at cursor's position
		msRun = theData;

	}


	private int gridResolution;
	private float[] griddedInts;
	private float[] griddedMZs;
	private float dataStartMZ;
	private float dataEndMZ;
	private int dataStartScan;
	private int dataEndScan;
	private float dataMaxInt;
	private Vector peakMZs;
	private Vector peakInts;

	public int[] refreshInitialize(int changeType) {

		int firstAndLastScanNeeded[] = new int[2];

		// Change in MZ cursor, no effect
		if (changeType==Visualizer.CHANGETYPE_CURSORPOSITION_MZ) {
			return null;
		}

		if (spectrumSpectraMode==COMBINATION_SPECTRA_MODE) {
			if (changeType==Visualizer.CHANGETYPE_CURSORPOSITION_SCAN) { return null; }
			if (changeType==Visualizer.CHANGETYPE_CURSORPOSITION_BOTH) { return null; }
		}

		// if (changeType==Visualizer.CHANGETYPE_PEAKS) { return null; }

		if (msRun.getSelectionMZStart()!=-1) {
			dataStartMZ = msRun.getSelectionMZStart();
			dataEndMZ = msRun.getSelectionMZEnd();
		} else {
			dataStartMZ = msRun.getDataMinMZ();
			dataEndMZ = msRun.getDataMaxMZ();
		}

		if (msRun.getSelectionScanStart()!=-1) {
			dataStartScan = msRun.getSelectionScanStart();
			dataEndScan = msRun.getSelectionScanEnd();
		} else {
			dataStartScan = 0;
			dataEndScan = msRun.getNumOfScans()-1;
		}

		if (spectrumSpectraMode==ONE_SPECTRUM_MODE) {
			float tot_secs = msRun.getScanTime(msRun.getCursorPositionScan());
			int mins = (int)java.lang.Math.floor(tot_secs / 60);
			float secs = tot_secs - mins*60;
			//DecimalFormat tickFormat = null;
			String tmps;

			tmps = mainWin.formatCoordinates.formatRTValue(msRun.getCursorPositionScan(), msRun);
			setTitle("" + msRun.getNiceName() + ": Spectrum, time " + tmps);
/*
			if (mainWin.optWindow.getChromatographicLabelFormat() == mainWin.optWindow.CHROMATOGRAPHIC_LABEL_SCAN) {
				tickFormat = new DecimalFormat("0");
				tmps = new String("" + (int)msRun.getCursorPositionScan());
				setTitle("" + msRun.getNiceName() + ": Spectrum, scan #" + tmps + "");
			}
			if (mainWin.optWindow.getChromatographicLabelFormat() == mainWin.optWindow.CHROMATOGRAPHIC_LABEL_TIMESEC) {
				tickFormat = new DecimalFormat("0.00");
				tmps = new String(tickFormat.format(tot_secs));
				setTitle("" + msRun.getNiceName() + ": Spectrum, time " + tmps + " secs");
			}
			if (mainWin.optWindow.getChromatographicLabelFormat() == mainWin.optWindow.CHROMATOGRAPHIC_LABEL_TIMEMINSEC) {
				tickFormat = new DecimalFormat("00");
				tmps = new String("" + (int)mins + ":" + tickFormat.format(secs));
				setTitle("" + msRun.getNiceName() + ": Spectrum, time " + tmps + "");
			}
*/
			firstAndLastScanNeeded[0] = msRun.getCursorPositionScan();
			firstAndLastScanNeeded[1] = msRun.getCursorPositionScan();

		}

		if (spectrumSpectraMode==COMBINATION_SPECTRA_MODE) {

			float tot_secsStart = msRun.getScanTime(dataStartScan);
			int minsStart = (int)java.lang.Math.floor(tot_secsStart / 60);
			float secsStart = tot_secsStart - minsStart*60;

			float tot_secsStop = msRun.getScanTime(dataEndScan);
			int minsStop = (int)java.lang.Math.floor(tot_secsStop / 60);
			float secsStop = tot_secsStop - minsStop*60;

			//DecimalFormat tickFormat = null;
			String tmps_start;
			String tmps_end;

			tmps_start = mainWin.formatCoordinates.formatRTValue(dataStartScan, msRun);
			tmps_end = mainWin.formatCoordinates.formatRTValue(dataEndScan, msRun);
			setTitle("" + msRun.getNiceName() + ": Combination of spectra, from time " + tmps_start + " to " + tmps_end + "");

/*
			if (mainWin.optWindow.getChromatographicLabelFormat() == mainWin.optWindow.CHROMATOGRAPHIC_LABEL_SCAN) {
				tickFormat = new DecimalFormat("0");
				tmps_start = new String("" + (int)dataStartScan);
				tmps_end = new String("" + (int)dataEndScan);
				setTitle("" + msRun.getNiceName() + ": Combination of spectra, scans #" + tmps_start + "-" + tmps_end + "");
			}
			if (mainWin.optWindow.getChromatographicLabelFormat() == mainWin.optWindow.CHROMATOGRAPHIC_LABEL_TIMESEC) {
				tickFormat = new DecimalFormat("0.00");
				tmps_start = new String(tickFormat.format(tot_secsStart));
				tmps_end = new String(tickFormat.format(tot_secsStop));
				setTitle("" + msRun.getNiceName() + ": Combination of spectra, from time " + tmps_start + " to " + tmps_end + "");
			}
			if (mainWin.optWindow.getChromatographicLabelFormat() == mainWin.optWindow.CHROMATOGRAPHIC_LABEL_TIMEMINSEC) {
				tickFormat = new DecimalFormat("00");
				tmps_start = new String("" + (int)minsStart + ":" + tickFormat.format(secsStart));
				tmps_end = new String("" + (int)minsStop + ":" + tickFormat.format(secsStop));
				setTitle("" + msRun.getNiceName() + ": Combination of spectra, time " + tmps_start + "-" + tmps_end + "");
			}
*/

			gridResolution = this.getWidth() - 50 -5;
			griddedInts= new float[gridResolution];
			griddedMZs = new float[gridResolution];
			firstAndLastScanNeeded[0] = dataStartScan;
			firstAndLastScanNeeded[1] = dataEndScan;
			for (int mri=0; mri<gridResolution; mri++) { griddedMZs[mri] = dataStartMZ + (float)(mri) * (float)(dataEndMZ-dataStartMZ)/(float)gridResolution; }
		}

		dataMaxInt = -9999;

		//System.out.println("ScanView is requesting scans between " + firstAndLastScanNeeded[0] + " and " + firstAndLastScanNeeded[1]);
		return firstAndLastScanNeeded;
	}


	public void refreshHaveOneScan(Scan s, int changeType) {
		//System.out.println("ScanView got scan " + s.getScanNumber());

		if (spectrumSpectraMode==ONE_SPECTRUM_MODE) {
			float[] tmpMZs;
			float[] tmpInts;
			int ind;
			int ind2;
			int startInd;
			int stopInd;
			tmpMZs = s.getMassValues();
			tmpInts = s.getIntensityValues();

			// If empty scan
			if (tmpMZs.length==0) {
				griddedMZs = new float[0];
				griddedInts = new float[0];
			} else {
				// Search for values outside the plot range
				ind = 0;
				while ( (ind<tmpMZs.length) && (tmpMZs[ind]<dataStartMZ)) { ind++; }
				startInd = ind - 1;
				if (startInd<0) { startInd = 0; }
				ind = tmpMZs.length-1;
				while ((ind>=0) && (tmpMZs[ind]>dataEndMZ)) { ind--; }
				stopInd = ind + 1;
				if (stopInd>(tmpMZs.length-1)) { stopInd = tmpMZs.length-1; }

				griddedMZs = new float[stopInd-startInd+1];
				griddedInts = new float[stopInd-startInd+1];
				ind2=0;
				for (ind = startInd; ind<=stopInd; ind++) {
					griddedMZs[ind2] = tmpMZs[ind];
					griddedInts[ind2] = tmpInts[ind];
					ind2++;
				}
			}


		} else {
			float[] griddedOneScanInts = s.getBinnedIntensities(dataStartMZ, dataEndMZ, gridResolution);
			for (int gri=0; gri<gridResolution; gri++) { griddedInts[gri] = griddedInts[gri] + griddedOneScanInts[gri]; }
		}

	}

	public void refreshFinalize(int changeType) {

		// DEBUG
		// System.out.println("Data start mz, data stop mz are " + dataStartMZ + ", " + dataEndMZ);


		// Change in MZ cursor, no effect
		if (changeType==Visualizer.CHANGETYPE_CURSORPOSITION_MZ) {
			scanPlot.repaint();
			return;
		}

		if (spectrumSpectraMode==COMBINATION_SPECTRA_MODE) {
			if (changeType==Visualizer.CHANGETYPE_CURSORPOSITION_SCAN) { return; }
			if (changeType==Visualizer.CHANGETYPE_CURSORPOSITION_BOTH) { scanPlot.repaint(); return; }
		}

		for (int gri=0; gri<griddedInts.length; gri++) {
			if (griddedInts[gri]>=dataMaxInt) { dataMaxInt = griddedInts[gri]; }
		}

		// Peak handling


		float[] peakMZs = null;
		float[] peakInts = null;
		Vector peaks;
		Peak p;
		if (spectrumSpectraMode==ONE_SPECTRUM_MODE) {
			//System.out.println("ScanView is preparing peaks for scans " + msRun.getCursorPositionScan() + " and " + msRun.getCursorPositionScan());
			peaks = msRun.getPeaksForScans(msRun.getCursorPositionScan(), msRun.getCursorPositionScan());
			if (peaks!=null) {
				peakMZs = new float[peaks.size()];
				peakInts = new float[peaks.size()];
				for (int pi=0; pi<peaks.size(); pi++) {
					p = (Peak)peaks.get(pi);
					peakMZs[pi] = p.getCentroidMZ(msRun.getCursorPositionScan());
					peakInts[pi] = p.getCentroidIntensity(msRun.getCursorPositionScan());
				}
			}
		}
		if (spectrumSpectraMode==COMBINATION_SPECTRA_MODE) {
			//System.out.println("ScanView is preparing peaks for scans " + dataStartScan + " and " + dataEndScan);
			peaks = msRun.getPeaksForScans(dataStartScan, dataEndScan);
			if (peaks!=null) {
				peakMZs = new float[peaks.size()];
				peakInts = new float[peaks.size()];
				for (int pi=0; pi<peaks.size(); pi++) {
					p = (Peak)peaks.get(pi);
					peakMZs[pi] = p.getCentroidMZAverage();
					peakInts[pi] = p.getCentroidIntensityAverage();
				}
			}
		}

		scanPlot.setData(msRun, griddedMZs, griddedInts, dataStartMZ, dataEndMZ, 0, dataMaxInt, peakMZs, peakInts);
		((ScanXAxis)bottomPnl).setScale(dataStartMZ, dataEndMZ);
		((ScanYAxis)leftPnl).setScale(0, dataMaxInt);

		griddedMZs = null;
		griddedInts = null;

		scanPlot.repaint();
		bottomPnl.repaint();
		leftPnl.repaint();

	}


	public void refreshData(int changeType) {
	}


	protected void setSpectrumSpectraMode(int _mode) {
		spectrumSpectraMode = _mode;

		BackgroundThread bt = new BackgroundThread(mainWin, msRun, this, Visualizer.CHANGETYPE_INTERNAL, BackgroundThread.TASK_REFRESHVISUALIZER);
		bt.start();

		// msRun.refreshVisualizer(this, Visualizer.CHANGETYPE_INTERNAL, statBar);
	}

	protected int getSpectrumSpectraMode() {
		return spectrumSpectraMode;
	}


	public void printMe() {
		PrinterJob printJob = PrinterJob.getPrinterJob();

		HashPrintRequestAttributeSet pSet = new HashPrintRequestAttributeSet();
		pSet.add(OrientationRequested.LANDSCAPE);

		if (printJob.printDialog(pSet)) {
			printJob.setPrintable(this);
			try {
				printJob.print(pSet);
			} catch (Exception PrintException) {}
		}

	}

	public int print(Graphics g, PageFormat pf, int pi){
		float sx, sy;
		final int titleHeight = 30;

	     if (pi > 0) { return NO_SUCH_PAGE; }
	     else {

	        Graphics2D g2 = (Graphics2D)g;
	        g2.translate(pf.getImageableX(), pf.getImageableY());


			g2.drawString(this.getTitle(),0,titleHeight-5);

			g2.translate(0, titleHeight);

	        sx = (float)pf.getImageableWidth()/(float)getContentPane().getWidth();
	        sy = (float)(pf.getImageableHeight()-titleHeight)/(float)getContentPane().getHeight();

	        g2.transform(AffineTransform.getScaleInstance(sx,sy));

			RepaintManager currentManager = RepaintManager.currentManager(getContentPane());
    		currentManager.setDoubleBufferingEnabled(false);

	        getContentPane().paint(g2);

	        currentManager.setDoubleBufferingEnabled(true);
	        return Printable.PAGE_EXISTS;
		}
	}

	 public void copyMe() {
		// Initialize clipboard
		Toolkit toolkit =    Toolkit.getDefaultToolkit();
		Clipboard clipboard = toolkit.getSystemClipboard();


		// Draw visualizer graphics
		int w = getContentPane().getWidth();
		int h = getContentPane().getHeight();
		BufferedImage bi = new BufferedImage(w,h,BufferedImage.TYPE_INT_ARGB);
		Graphics2D g = (Graphics2D)bi.getGraphics();
		//g.setTransform(AffineTransform.getTranslateInstance(-r.x, -r.y);
		getContentPane().paint(g);

		// Put image to clipboard
		clipboard.setContents(new TransferableImage(bi),null);


	 }

	public void closeMe() {
		mainWin.desktop.remove(this);
		dispose();
		msRun = null;
		dataPoints = null;
		statBar = null;
		mainWin = null;
		runPick = null;
	}


	public void paint(Graphics g) {

		super.paint(g);

		if (spectrumSpectraMode==ONE_SPECTRUM_MODE) {
			float tot_secs = msRun.getScanTime(msRun.getCursorPositionScan());
			int mins = (int)java.lang.Math.floor(tot_secs / 60);
			float secs = tot_secs - mins*60;
			//DecimalFormat tickFormat = null;
			String tmps;

			tmps = mainWin.formatCoordinates.formatRTValue(msRun.getCursorPositionScan(), msRun);
			setTitle("" + msRun.getNiceName() + ": Spectrum, time " + tmps);
/*
			if (mainWin.optWindow.getChromatographicLabelFormat() == mainWin.optWindow.CHROMATOGRAPHIC_LABEL_SCAN) {
				tickFormat = new DecimalFormat("0");
				tmps = new String("" + (int)msRun.getCursorPositionScan());
				setTitle("" + msRun.getNiceName() + ": Spectrum, scan #" + tmps + "");
			}
			if (mainWin.optWindow.getChromatographicLabelFormat() == mainWin.optWindow.CHROMATOGRAPHIC_LABEL_TIMESEC) {
				tickFormat = new DecimalFormat("0.00");
				tmps = new String(tickFormat.format(tot_secs));
				setTitle("" + msRun.getNiceName() + ": Spectrum, time " + tmps + " secs");
			}
			if (mainWin.optWindow.getChromatographicLabelFormat() == mainWin.optWindow.CHROMATOGRAPHIC_LABEL_TIMEMINSEC) {
				tickFormat = new DecimalFormat("00");
				tmps = new String("" + (int)mins + ":" + tickFormat.format(secs));
				setTitle("" + msRun.getNiceName() + ": Spectrum, time " + tmps + "");
			}
*/
		}

		if (spectrumSpectraMode==COMBINATION_SPECTRA_MODE) {

			float tot_secsStart = msRun.getScanTime(dataStartScan);
			int minsStart = (int)java.lang.Math.floor(tot_secsStart / 60);
			float secsStart = tot_secsStart - minsStart*60;

			float tot_secsStop = msRun.getScanTime(dataEndScan);
			int minsStop = (int)java.lang.Math.floor(tot_secsStop / 60);
			float secsStop = tot_secsStop - minsStop*60;

			//DecimalFormat tickFormat = null;
			String tmps_start;
			String tmps_end;

			tmps_start = mainWin.formatCoordinates.formatRTValue(dataStartScan, msRun);
			tmps_end = mainWin.formatCoordinates.formatRTValue(dataEndScan, msRun);
			setTitle("" + msRun.getNiceName() + ": Combination of spectra, from time " + tmps_start + " to " + tmps_end + "");

/*
			if (mainWin.optWindow.getChromatographicLabelFormat() == mainWin.optWindow.CHROMATOGRAPHIC_LABEL_SCAN) {
				tickFormat = new DecimalFormat("0");
				tmps_start = new String("" + (int)dataStartScan);
				tmps_end = new String("" + (int)dataEndScan);
				setTitle("" + msRun.getNiceName() + ": Combination of spectra, scans #" + tmps_start + "-" + tmps_end + "");
			}
			if (mainWin.optWindow.getChromatographicLabelFormat() == mainWin.optWindow.CHROMATOGRAPHIC_LABEL_TIMESEC) {
				tickFormat = new DecimalFormat("0.00");
				tmps_start = new String(tickFormat.format(tot_secsStart));
				tmps_end = new String(tickFormat.format(tot_secsStop));
				setTitle("" + msRun.getNiceName() + ": Combination of spectra, time " + tmps_start + "-" + tmps_end + "");
			}
			if (mainWin.optWindow.getChromatographicLabelFormat() == mainWin.optWindow.CHROMATOGRAPHIC_LABEL_TIMEMINSEC) {
				tickFormat = new DecimalFormat("00");
				tmps_start = new String("" + (int)minsStart + ":" + tickFormat.format(secsStart));
				tmps_end = new String("" + (int)minsStop + ":" + tickFormat.format(secsStop));
				setTitle("" + msRun.getNiceName() + ": Combination of spectra, time " + tmps_start + "-" + tmps_end + "");
			}
*/
		}
	}


	public void internalFrameActivated(InternalFrameEvent e) {
		msRun.setActiveVisualizer(this);
		runPick.setActiveRun(msRun);
	}
	public void internalFrameClosed(InternalFrameEvent e) {	}
	public void internalFrameClosing(InternalFrameEvent e) { }
	public void internalFrameDeactivated(InternalFrameEvent e) { }
	public void internalFrameDeiconified(InternalFrameEvent e) { }
	public void internalFrameIconified(InternalFrameEvent e) { }
	public void internalFrameOpened(InternalFrameEvent e) { }


	////////////////////////////////////////////////////////////////
	////////////////////////////////////////////////////////////////
	////////////////////////////////////////////////////////////////
	////////////////////////////////////////////////////////////////
	////////////////////////////////////////////////////////////////

	class ScanPlot extends JPanel implements java.awt.event.ActionListener, java.awt.event.MouseListener, java.awt.event.MouseMotionListener {

		private Run theRun;
		//private Vector ticPoints;
		private float[] pointsX;
		private float[] pointsY;
		private float minY, maxY;
		private float minX, maxX;
		private ScanView masterFrame;

		private float selectionFirstClick;
		private float selectionLastClick;

		private JPopupMenu popupMenu;
		private JMenuItem zoomToSelectionMenuItem;
		private JMenuItem zoomOutMenuItem;
		private JMenuItem zoomOutLittleMenuItem;
		private JMenuItem zoomSameToOthersMenuItem;

		private JMenuItem showDataPointsMenuItem;
		private JMenuItem changeSpectrumSpectraMenuItem;

		// private Vector peaks;
		private float[] peakMZs;
		private float[] peakInts;

		private DecimalFormat tickFormat;

		private boolean showDataPoints = false;


		public ScanPlot(ScanView _masterFrame) {

			masterFrame = _masterFrame;
		    // Create popup-menu
		    popupMenu = new JPopupMenu();
		    zoomToSelectionMenuItem = new JMenuItem("Zoom to selection");
		    zoomToSelectionMenuItem.addActionListener(this);
		    zoomToSelectionMenuItem.setEnabled(false);
		    popupMenu.add(zoomToSelectionMenuItem);

		    zoomOutMenuItem = new JMenuItem("Zoom out full");
		    zoomOutMenuItem.addActionListener(this);
		    popupMenu.add(zoomOutMenuItem);

		    zoomOutLittleMenuItem = new JMenuItem("Zoom out little");
		    zoomOutLittleMenuItem.addActionListener(this);
		    popupMenu.add(zoomOutLittleMenuItem);

		    zoomSameToOthersMenuItem = new JMenuItem("Set same view to other runs");
			zoomSameToOthersMenuItem.addActionListener(this);
		    popupMenu.add(zoomSameToOthersMenuItem);

		    popupMenu.addSeparator();

			changeSpectrumSpectraMenuItem = new JMenuItem();
			if (masterFrame.getSpectrumSpectraMode()==masterFrame.ONE_SPECTRUM_MODE) { changeSpectrumSpectraMenuItem.setText("Display combination of spectra");	}
			else { changeSpectrumSpectraMenuItem.setText("Display one spectrum"); }

		    showDataPointsMenuItem = new JMenuItem("Show data points");
		    showDataPointsMenuItem.addActionListener(this);
		    popupMenu.add(showDataPointsMenuItem);

		    changeSpectrumSpectraMenuItem.addActionListener(this);
		    popupMenu.add(changeSpectrumSpectraMenuItem);

		    selectionFirstClick = -1;
		    selectionLastClick = - 1;

		    tickFormat = new DecimalFormat("0.000");

		    addMouseListener(this);
		    addMouseMotionListener(this);

		}

		public void paint(Graphics g) {

			super.paint(g);


			if (pointsX!=null) {

				float w = getWidth();
				float h = getHeight();

				Enumeration pe;

				float x,y;
				float prevx, prevy;
				java.awt.geom.Point2D p;
				String s;

				int x1,x2,x3,y1,y2,y3;
				prevx = minX;
				prevy = minY;

				float diff_x_dat = maxX-minX;
				float diff_y_dat = maxY-minY;
				float diff_x_scr = w;
				float diff_y_scr = h;

				// Draw selection
				x1 = (int)(diff_x_scr * ((mouseAreaStart-minX) / diff_x_dat));
				x2 = (int)(diff_x_scr * ((mouseAreaEnd-minX) / diff_x_dat));
				y1 = (int)(h-diff_y_scr * ((minY-minY) / diff_y_dat));
				y2 = (int)(h-diff_y_scr * ((maxY-minY) / diff_y_dat));
				g.setColor(Color.lightGray);
				g.fillRect(x1,y2,x2-x1, y1-y2); //x2-x1,y1-y2);


				// Draw MZ value as label on each peak
				if (peakMZs!=null) {
					/*
					DecimalFormat mzLabelFormat = new DecimalFormat("0.00");
					if (mainWin.optWindow.getMZLabelFormat() == mainWin.optWindow.MZ_LABEL_TWODECIMALS) { mzLabelFormat = new DecimalFormat("0.00"); }
					if (mainWin.optWindow.getMZLabelFormat() == mainWin.optWindow.MZ_LABEL_THREEDECIMALS) {	mzLabelFormat = new DecimalFormat("0.000"); }
					if (mainWin.optWindow.getMZLabelFormat() == mainWin.optWindow.MZ_LABEL_FOURDECIMALS) { mzLabelFormat = new DecimalFormat("0.0000"); }
					*/


					if (masterFrame.getSpectrumSpectraMode()==masterFrame.ONE_SPECTRUM_MODE) {
						g.setColor(Color.black);
						//System.out.println("Drawing peak labels");
						for (int pi=0; pi<peakMZs.length; pi++) {
							// System.out.println("mz,int = " + peakMZs[pi] + ", " + peakInts[pi]);
							x1 = (int)(diff_x_scr * ((peakMZs[pi]-minX) / diff_x_dat));
							y1 = (int)(h-diff_y_scr * ((peakInts[pi]-minY) / diff_y_dat));
							if (y1<15) { y1 = 15; }
							//s = new String(mzLabelFormat.format(peakMZs[pi]));
							s = mainWin.formatCoordinates.formatMZValue(peakMZs[pi]);
							g.drawBytes(s.getBytes(), 0, s.length(), (int)x1, (int)y1);
						}

					} else {

						float realX, tmpX1, tmpX2;
						float interpY;
						g.setColor(Color.black);
						//System.out.println("Drawing peak labels");
						//DecimalFormat tickFormat = new DecimalFormat("0.000");
						for (int pi=0; pi<peakMZs.length; pi++) {
							// System.out.println("mz,int = " + peakMZs[pi] + ", " + peakInts[pi]);
							realX = peakMZs[pi];
							interpY = 0;

							for (int ind=0; ind<(pointsX.length-1); ind++) {
								tmpX1 = pointsX[ind];
								tmpX2 = pointsX[ind+1];
								if ( (tmpX1<=realX) && (tmpX2>=realX) ) {
									interpY = (pointsY[ind]+pointsY[ind+1])/((float)2);
									break;
								}
							}

							x1 = (int)(diff_x_scr * ((realX-minX) / diff_x_dat));
							y1 = (int)(h-diff_y_scr * ((interpY-minY) / diff_y_dat));
							if (y1<15) { y1 = 15; }
							//s = new String(tickFormat.format(peakMZs[pi]));
							s = mainWin.formatCoordinates.formatMZValue(peakMZs[pi]);
							g.drawBytes(s.getBytes(), 0, s.length(), (int)x1, (int)y1);
						}


					}


/*


*/


				}

				// Draw one polygon for each peak
				/*
				g.setColor(Color.pink);
				Vector peakPoints;
				Enumeration point_enum;
				Polygon peakPoly;
				if (peaks!=null) {
					pe = peaks.elements();
					while (pe.hasMoreElements()) {

						peakPoints = (Vector)pe.nextElement();
						point_enum = peakPoints.elements();
						peakPoly = new Polygon();
						while (point_enum.hasMoreElements()) {
							p = (java.awt.geom.Point2D)point_enum.nextElement();
							x = p.getX();
							y = p.getY();
							x2 = (int)(diff_x_scr * ((x-minX) / diff_x_dat));
							y2 = (int)(h-diff_y_scr * ((y-minY) / diff_y_dat));
							peakPoly.addPoint(x2,y2);
						}
						((Graphics2D)g).fill(peakPoly);
					}
				}
				*/


				// Draw linegraph
				g.setColor(Color.blue);

				if (pointsX.length>0) {
					prevx = pointsX[0];
					prevy = pointsY[0];
				}
				int xw=(int)java.lang.Math.round(diff_x_scr/100);
				int yw=(int)java.lang.Math.round(diff_y_scr/100);
				if (xw>yw) { xw=yw;	} else { yw=xw; }

				for (int ind=1; ind<pointsX.length; ind++) {

					x = pointsX[ind];
					y = pointsY[ind];

					x1 = (int)(diff_x_scr * ((prevx-minX) / diff_x_dat));
					x2 = (int)(diff_x_scr * ((x-minX) / diff_x_dat));
					y1 = (int)(h-diff_y_scr * ((prevy-minY) / diff_y_dat));
					y2 = (int)(h-diff_y_scr * ((y-minY) / diff_y_dat));

					g.drawLine(x1,y1,x2,y2);

					if ( (showDataPoints==true) && (masterFrame.getSpectrumSpectraMode()==masterFrame.ONE_SPECTRUM_MODE) ) {
						g.setColor(Color.magenta);
						g.drawRect(	x2-xw, y2-yw, 2*xw, 2*yw);
						g.setColor(Color.blue);
					}

					prevx = x;
					prevy = y;
				}

				// Draw cursor position
				x = theRun.getCursorPositionMZ();
				x2 = (int)java.lang.Math.round((float)diff_x_scr * ((float)(x-minX) / (float)diff_x_dat));
				g.setColor(Color.red);
				g.drawLine(x2,0,x2,(int)h);
			}
		}


		public void setData(Run _theRun, float[] _pointsX, float[] _pointsY, float _minX, float _maxX, float _minY, float _maxY, float[] _peakMZs, float[] _peakInts) {

			theRun = _theRun;
			pointsX = _pointsX;
			pointsY = _pointsY;

			minX = _minX;
			maxX = _maxX;
			minY = _minY;
			maxY = _maxY;

			peakMZs = _peakMZs;
			peakInts = _peakInts;
			//peaks = _peaks;

		}

		public void actionPerformed(java.awt.event.ActionEvent e) {
			Object src = e.getSource();

			if (src == zoomToSelectionMenuItem) {
				//setCursor(new Cursor(Cursor.WAIT_CURSOR));
				msRun.setSelectionMZ(mouseAreaStart, mouseAreaEnd);
				mouseAreaStart = msRun.getCursorPositionMZ();
				mouseAreaEnd = msRun.getCursorPositionMZ();
				zoomToSelectionMenuItem.setEnabled(false);
				//msRun.refreshVisualizers(Visualizer.CHANGETYPE_SELECTION_MZ, statBar);

				BackgroundThread bt = new BackgroundThread(mainWin, msRun, Visualizer.CHANGETYPE_SELECTION_MZ, BackgroundThread.TASK_REFRESHVISUALIZERS);
				bt.start();

				//setCursor(new Cursor(Cursor.DEFAULT_CURSOR));
			}

			if (src == zoomOutMenuItem) {
				//setCursor(new Cursor(Cursor.WAIT_CURSOR));
				msRun.clearSelectionMZ();
				mouseAreaStart = msRun.getCursorPositionMZ();
				mouseAreaEnd = msRun.getCursorPositionMZ();
				//msRun.refreshVisualizers(Visualizer.CHANGETYPE_SELECTION_MZ, statBar);

				BackgroundThread bt = new BackgroundThread(mainWin, msRun, Visualizer.CHANGETYPE_SELECTION_MZ, BackgroundThread.TASK_REFRESHVISUALIZERS);
				bt.start();

				//setCursor(new Cursor(Cursor.DEFAULT_CURSOR));
			}


			if (src == zoomOutLittleMenuItem) {
				float midX = (minX+maxX)/(float)2.0;
				float tmpMinX, tmpMaxX;

				if (((midX-minX)>0) && ((maxX-midX)>0)) {
					tmpMinX = midX - (midX-minX)*(float)1.5;
					tmpMaxX = midX + (maxX-midX)*(float)1.5;
				} else {
					tmpMinX = minX - (float)0.5;
					tmpMaxX = maxX + (float)0.5;
				}

				if (tmpMinX<msRun.getDataMinMZ()) { tmpMinX = msRun.getDataMinMZ(); }
				if (tmpMaxX>msRun.getDataMaxMZ()) { tmpMaxX = msRun.getDataMaxMZ(); }

				msRun.setSelectionMZ(tmpMinX, tmpMaxX);

				//setCursor(new Cursor(Cursor.WAIT_CURSOR));
				mouseAreaStart = msRun.getCursorPositionMZ();
				mouseAreaEnd = msRun.getCursorPositionMZ();
				//msRun.refreshVisualizers(Visualizer.CHANGETYPE_SELECTION_MZ, statBar);

				BackgroundThread bt = new BackgroundThread(mainWin, msRun, Visualizer.CHANGETYPE_SELECTION_MZ, BackgroundThread.TASK_REFRESHVISUALIZERS);
				bt.start();

				//setCursor(new Cursor(Cursor.DEFAULT_CURSOR));
			}

			if (src == zoomSameToOthersMenuItem) {
				masterFrame.mainWin.setSameZoomToOtherRuns(msRun, masterFrame.mainWin.SET_SAME_ZOOM_MZ);
			}

			if (src == changeSpectrumSpectraMenuItem) {
				//setCursor(new Cursor(Cursor.WAIT_CURSOR));
				if (masterFrame.getSpectrumSpectraMode()==1) {
					// Switch to combination of spectra
					masterFrame.setSpectrumSpectraMode(2);
					changeSpectrumSpectraMenuItem.setText("Display one spectrum");
					//showDataPointsMenuItem.setText("Show data points");
					showDataPointsMenuItem.setEnabled(false);
					//showDataPoints = false;
				} else {
					// Switch to one spectrum
					masterFrame.setSpectrumSpectraMode(1);
					showDataPointsMenuItem.setEnabled(true);
					changeSpectrumSpectraMenuItem.setText("Display combination of spectra");
				}
				//setCursor(new Cursor(Cursor.DEFAULT_CURSOR));
			}

			if (src == showDataPointsMenuItem) {
				if (showDataPoints==false) {
					showDataPointsMenuItem.setText("Hide data points");
					showDataPoints = true;
				} else {
					showDataPointsMenuItem.setText("Show data points");
					showDataPoints = false;
				}
				repaint();
			}


		}


		public void mouseClicked(MouseEvent e) {
			statBar.setStatusText("");
		}
		public void mouseEntered(MouseEvent e) {}
		public void mouseExited(MouseEvent e) {}

		public void mouseReleased(MouseEvent e) {
		    //if (e.isPopupTrigger()) {
		    if (e.getButton()!=MouseEvent.BUTTON1) {
				popupMenu.show(e.getComponent(), e.getX(), e.getY());
		    } else {
			selectionFirstClick = -1;
			selectionLastClick = -1;
		    }

		}


		private int lastPressedButtonWas;

		public void mousePressed(MouseEvent e) {

			lastPressedButtonWas = e.getButton();
			if (e.getButton()==MouseEvent.BUTTON1) {
				int w = getWidth();
				float diff_x_dat = maxX-minX;
				float diff_x_scr = w;
				float xpos = (float)(minX+ diff_x_dat*(float)(e.getX()/diff_x_scr));
				selectionFirstClick = xpos;
				mouseAreaStart = xpos;
				mouseAreaEnd = xpos;
				theRun.setCursorPositionMZ(xpos);
				statBar.setCursorPositionMZ(xpos);
				//statBar.setCursorPosition(theRun);

				BackgroundThread bt = new BackgroundThread(mainWin, msRun, Visualizer.CHANGETYPE_CURSORPOSITION_MZ, BackgroundThread.TASK_REFRESHVISUALIZERS);
				bt.start();

				//msRun.refreshVisualizers(Visualizer.CHANGETYPE_CURSORPOSITION_MZ, statBar);
				zoomToSelectionMenuItem.setEnabled(false);
				repaint();
			}
			statBar.setStatusText("");
		}

		public void mouseDragged(MouseEvent e) {

			if (lastPressedButtonWas!=MouseEvent.BUTTON1) { return; }

			int w = getWidth();
			float diff_x_dat = maxX-minX;
			float diff_x_scr = w;
			float xpos = (minX+ diff_x_dat*e.getX()/diff_x_scr);

			if (selectionFirstClick == -1) {
			    selectionFirstClick = xpos;
			    theRun.setCursorPositionMZ(xpos);
			} else {
			    selectionLastClick = xpos;

			    if (selectionLastClick<msRun.getDataMinMZ()) {	selectionLastClick = msRun.getDataMinMZ();	}
			    if (selectionLastClick>=msRun.getDataMaxMZ()) {	selectionLastClick = msRun.getDataMaxMZ();	}

			    if (selectionLastClick>selectionFirstClick) {
				mouseAreaStart = selectionFirstClick;
				mouseAreaEnd = selectionLastClick;
			    } else {
				mouseAreaStart = selectionLastClick;
				mouseAreaEnd = selectionFirstClick;
			    }

			    zoomToSelectionMenuItem.setEnabled(true);

			}
			statBar.setStatusText("");
			repaint();

		}
		public void mouseMoved(MouseEvent e) {}

	}


	////////////////////////////////////////////////////////////////
	////////////////////////////////////////////////////////////////
	////////////////////////////////////////////////////////////////
	////////////////////////////////////////////////////////////////
	////////////////////////////////////////////////////////////////


	class ScanXAxis extends JPanel {

		private final float leftMargin = (float)50.0;
		private final float rightMargin = (float)5.0;

		private float minX;
		private float maxX;
		private int numTics;

		//private DecimalFormat tickFormat;

		public ScanXAxis() {
			super();
			//tickFormat = new DecimalFormat("0.000");
		}


		public void paint(Graphics g) {

			super.paint(g);

			float w = getWidth();
			float h = getHeight();

			numTics = 5;
			if (w>600) { numTics = 10; }
			if (w>1200) { numTics = 20; }
			if (w>2400) { numTics = 40; }


			// Draw axis
			this.setForeground(Color.black);
			g.drawLine((int)leftMargin,0,(int)(w-rightMargin),0);
/*
			if (mainWin.optWindow.getMZLabelFormat() == mainWin.optWindow.MZ_LABEL_TWODECIMALS) { tickFormat = new DecimalFormat("0.00"); }
			if (mainWin.optWindow.getMZLabelFormat() == mainWin.optWindow.MZ_LABEL_THREEDECIMALS) {	tickFormat = new DecimalFormat("0.000"); }
			if (mainWin.optWindow.getMZLabelFormat() == mainWin.optWindow.MZ_LABEL_FOURDECIMALS) { tickFormat = new DecimalFormat("0.0000"); }
*/
			// Draw tics and numbers
			String tmps;
			float diff_dat = maxX - minX;
			float diff_scr = w-rightMargin-leftMargin;
			float xpos = leftMargin;
			float xval = minX;
			for (int t=1; t<=numTics; t++) {
				//tmps = new String(tickFormat.format(xval));
				tmps = mainWin.formatCoordinates.formatMZValue(xval);
				g.drawLine((int)xpos, 0, (int)xpos, (int)(h/4));
				g.drawBytes(tmps.getBytes(), 0, tmps.length(), (int)xpos,(int)(3*h/4));

				xval += diff_dat / numTics;
				xpos += diff_scr / numTics;
			}
		}

		public void setScale(float _minX, float _maxX) {
			minX = _minX;
			maxX = _maxX;
		}

	}


	////////////////////////////////////////////////////////////////
	////////////////////////////////////////////////////////////////
	////////////////////////////////////////////////////////////////
	////////////////////////////////////////////////////////////////
	////////////////////////////////////////////////////////////////


	class ScanYAxis extends JPanel {


		private final float bottomMargin = (float)0.0;
		private final float topMargin = (float)0.0;

		private float minY;
		private float maxY;
		private int numTics;

		private DecimalFormat tickFormat;

		public ScanYAxis() {
			super();
			//tickFormat = new DecimalFormat("0.##E0");
			tickFormat = new DecimalFormat("0.#E0");
		}


		public void paint(Graphics g) {

			super.paint(g);

			float w = getWidth();
			float h = getHeight();

			numTics = 5;
			if (h>250) { numTics = 10; }
			if (h>500) { numTics = 20; }
			if (h>1000) { numTics = 40; }

			this.setForeground(Color.black);
			g.drawLine((int)w-1,0,(int)w-1,(int)h);

			String tmps;
			//g.drawBytes(tmps.getBytes(), 0, tmps.length(), (int)w/2,(int)h);

			float diff_dat = maxY-minY;
			float diff_scr = h - bottomMargin - topMargin;
			float ypos = bottomMargin;
			float yval = minY;
			for (int t=1; t<=numTics; t++) {
				tmps = new String(tickFormat.format(yval));
				//tmps = new String("" + (int)yval);
				g.drawLine((int)(3*w/4), (int)(h-ypos), (int)(w), (int)(h-ypos));
				g.drawBytes(tmps.getBytes(), 0, tmps.length(), (int)(w/4)-4,(int)(h-ypos));

				yval += diff_dat / numTics;
				ypos += diff_scr / numTics;
			}
		}


		public void setScale(float _minY, float _maxY) {
			minY = _minY;
			maxY = _maxY;
		}

	}

}
