# Supplementary material for: Processing methods for differential analysis of LC/MS profile data
Source: BMC Bioinformatics. 2005 Jul 18;6:179. doi: 10.1186/1471-2105-6-179 (PMC1187873; doi:10.1186/1471-2105-6-179)
Supplement: Additional File 2 — MZmine Toolbox source code (version 0.42). The file includes the source code and license information of the MZmine Toolbox. [file 1471-2105-6-179-S2.zip › src/visualizing/TICView.java]

/*
    Copyright 2005 VTT Biotechnology

    This file is part of MZmine.

    MZmine is free software; you can redistribute it and/or modify
    it under the terms of the GNU General Public License as published by
    the Free Software Foundation; either version 2 of the License, or
    (at your option) any later version.

    MZmine is distributed in the hope that it will be useful,
    but WITHOUT ANY WARRANTY; without even the implied warranty of
    MERCHANTABILITY or FITNESS FOR A PARTICULAR PURPOSE.  See the
    GNU General Public License for more details.

    You should have received a copy of the GNU General Public License
    along with MZmine; if not, write to the Free Software
    Foundation, Inc., 51 Franklin St, Fifth Floor, Boston, MA  02110-1301  USA
*/

package visualizing;

///
import java.util.*;
import java.text.DecimalFormat;

import javax.print.attribute.standard.*;
import javax.print.attribute.HashPrintRequestAttributeSet;

import java.awt.*;
import java.awt.print.*;
import java.awt.image.*;
import java.awt.geom.*;
import java.awt.geom.Point2D;
import java.awt.event.MouseListener;
import java.awt.event.MouseEvent;
import java.awt.event.ActionListener;
import java.awt.datatransfer.Clipboard;

import javax.swing.*;
import javax.swing.event.InternalFrameListener;
import javax.swing.event.InternalFrameEvent;

///
import tools.TransferableImage;
import tools.Statusbar;
import tools.BackgroundThread;

import gui.RunSelector;
import gui.MainWindow;

import datastoring.Run;
import datastoring.Scan;


/**
 * This class defines the total ion chromatogram visualizer for raw data
 */
public class TICView extends JInternalFrame implements Visualizer, Printable, InternalFrameListener {

    private final int TIC_MODE = 1;
    private final int XIC_MODE = 2;

    private JPanel bottomPnl, leftPnl, rightPnl, topPnl;
    private TICPlot ticPlot;

    private Run msRun;
    private Vector dataPoints;

    private int mouseAreaStart;
    private int mouseAreaEnd;

    private int ticXicMode= TIC_MODE;

    private Statusbar statBar;
    private MainWindow mainWin;
    private RunSelector runPick;

	/**
	 * Constructor for total ion chromatogram visualizer
	 * @param	_mainWin	Main window of the application: the visualizer will be placed as an internalframe inside this main window.
	 */
    public TICView(MainWindow _mainWin) {

		// Store mainWin and retrieve a couple of GUI components which are often needed here
		mainWin = _mainWin;
		statBar = mainWin.getStatusBar();
		runPick = mainWin.getRunSelector();

		// Build this visualizer
		getContentPane().setLayout(new BorderLayout());

		bottomPnl = new TICXAxis();
		bottomPnl.setMinimumSize(new Dimension(getWidth(),25));
		bottomPnl.setPreferredSize(new Dimension(getWidth(),25));
		bottomPnl.setBackground(Color.white);
		getContentPane().add(bottomPnl, java.awt.BorderLayout.SOUTH);

		topPnl = new JPanel();
		topPnl.setMinimumSize(new Dimension(getWidth(),5));
		topPnl.setPreferredSize(new Dimension(getWidth(),5));
		topPnl.setBackground(Color.white);
		getContentPane().add(topPnl, java.awt.BorderLayout.NORTH);

		leftPnl = new TICYAxis();
		leftPnl.setMinimumSize(new Dimension(50, getHeight()));
		leftPnl.setPreferredSize(new Dimension(50, getHeight()));
		leftPnl.setBackground(Color.white);
		getContentPane().add(leftPnl, java.awt.BorderLayout.WEST);

		rightPnl = new JPanel();
		rightPnl.setMinimumSize(new Dimension(5, getHeight()));
		rightPnl.setPreferredSize(new Dimension(5, getHeight()));
		rightPnl.setBackground(Color.white);
		getContentPane().add(rightPnl, java.awt.BorderLayout.EAST);

		Vector x = new Vector();
		Vector y = new Vector();
		ticPlot = new TICPlot(this);
		ticPlot.setBackground(Color.white);
		getContentPane().add(ticPlot, java.awt.BorderLayout.CENTER);

		ticPlot.setVisible(true);

		addInternalFrameListener(this);

		setTitle("-: Total ion chromatogram");
		setResizable( true );
		setIconifiable( true );
    }

	/**
	 * Assign a run object for visualizer
	 * @param	theData		Visualizer will display total ion chromatogram of this dataset
	 */
    public void setData(Run theData) {
		msRun = theData;
    }


	// These variables are needed only during the refresh and are therefore placed here.
	private int[] dataPointsX;
	private float[] dataPointsY;
	private int dataPointsIndex;
	private float dataMaxY;
	private float dataStartMZ;
	private float dataEndMZ;

	/**
	 *	Implementation of refreshInitialize method (Visualizer interface)
	 */
	public int[] refreshInitialize(int changeType) {

		// This is the vector that will be returned to the caller
		int firstAndLastScanNeeded[] = new int[2];

		// If refresh was initiated because of a change in peaks, it doesn't affect TIC visualizer
		if (changeType==Visualizer.CHANGETYPE_PEAKS) { return null; }

		// If refresh was initiated because of a change in cursor position, it doesn't affect TIC visualizer
		if (changeType==Visualizer.CHANGETYPE_CURSORPOSITION_MZ) { return null; }
		if (changeType==Visualizer.CHANGETYPE_CURSORPOSITION_SCAN) { return null; }
		if (changeType==Visualizer.CHANGETYPE_CURSORPOSITION_BOTH) { return null; }
		//if ((changeType==Visualizer.CHANGETYPE_CURSORPOSITION_SCAN) || (changeType==Visualizer.CHANGETYPE_CURSORPOSITION_BOTH)) { return null; }

		// If this visualizer is displaying a TIC, a change in m/z zoom range doesn't affect this visualizer.
		// However, in XIC mode it does affect, because XIC is calculated over the current m/z zoom range.
		if ((ticXicMode==TIC_MODE) && (changeType==Visualizer.CHANGETYPE_SELECTION_MZ)) { return null; }

		// If zoom range in scan (time) dimension is undefined,
		// then the needed scan range is equal to this zoom range.
		// (i.e. TIC is plotted for the same scan range as current scan zoom range is.)
		if (msRun.getSelectionScanStart()!=-1) {
			firstAndLastScanNeeded[0] = msRun.getSelectionScanStart();
			firstAndLastScanNeeded[1] = msRun.getSelectionScanEnd();
		} else {
			// Otherwise all scans are needed for plotting TIC over the entire run.
			firstAndLastScanNeeded[0] = 0;
			firstAndLastScanNeeded[1] = msRun.getNumOfScans()-1;
		}

		// Allocate space for TIC plot: series of (x,y) points
		dataPointsX = new int[firstAndLastScanNeeded[1]-firstAndLastScanNeeded[0]+1];
		dataPointsY = new float[firstAndLastScanNeeded[1]-firstAndLastScanNeeded[0]+1];
		dataPointsIndex = 0;

		// For scaling the plot after refresh, we must measure the top point of the diagram.
		// Initialize a variable for measuring this during the refresh.
		dataMaxY = -9999;

		// If visualizer is displaying a XIC, then the m/z range over which the XIC is calculated
		// must be mentioned in the window title
		if (ticXicMode==XIC_MODE) {

			// If current m/z zoom range is defined, then XIC will be calculated over this range
			if (msRun.getSelectionMZStart()!=-1) {
				dataStartMZ = msRun.getSelectionMZStart();
				dataEndMZ = msRun.getSelectionMZEnd();
			} else {
				// Otherwise, XIC is calculated using the full m/z range of the data set.
				dataStartMZ = msRun.getDataMinMZ();
				dataEndMZ = msRun.getDataMaxMZ();
			}

			// Setup decimal number formatting that will be used in the title line
			DecimalFormat strFormatter;
			strFormatter = new DecimalFormat("0.000");
			String startStr, endStr;
			startStr = new String(strFormatter.format(dataStartMZ));
			endStr = new String(strFormatter.format(dataEndMZ));

			// Setup window title for a XIC-type visualizer
			setTitle("" + msRun.getNiceName() + ": Extracted ion chromatogram, MZ range from " + startStr + " to " + endStr + "");
		} else {

			// Setup window title for a TIC-type visualizer
			setTitle("" + msRun.getNiceName() + ": Total ion chromatogram");
		}

		// Return first and last scan needed for refreshing this visualizer
		return firstAndLastScanNeeded;

	}

	/**
	 *	Implementation of refreshHaveOneScan method (Visualizer interface)
	 */
	public void refreshHaveOneScan(Scan s, int changeType) {

		// X-coordinate is always the scan number
		dataPointsX[dataPointsIndex] = s.getScanNumber();

		// Y-coordinate is either sum of all intensities in spectrum (TIC) or sum of intensities in limited mass range (XIC)
		float tmpY;
		if (ticXicMode==XIC_MODE) {
			tmpY = s.getExtractedIonCurrent(dataStartMZ, dataEndMZ);
		} else {
			tmpY = s.getTotalIonCurrent();
		}

		// Check if this Y-coordinate is the maximum so far.
		if (tmpY>=dataMaxY) { dataMaxY = tmpY; }
		dataPointsY[dataPointsIndex] = tmpY;

		// Move to the next coordinate
		dataPointsIndex++;
	}


	/**
	 *	Implementation of refreshFinalize method (Visualizer interface)
	 */
	public void refreshFinalize(int changeType) {

		if (changeType==Visualizer.CHANGETYPE_PEAKS) { return; }
		if (changeType==Visualizer.CHANGETYPE_CURSORPOSITION_MZ) { return; }

		if ((ticXicMode==TIC_MODE) && (changeType==Visualizer.CHANGETYPE_SELECTION_MZ)) { return; }

		// If scan cursor position has changed, we should repaint the window
		// because cursor will move although the plot will remain unchanged.
		if ((changeType==Visualizer.CHANGETYPE_CURSORPOSITION_SCAN) || (changeType==Visualizer.CHANGETYPE_CURSORPOSITION_BOTH)) {
			ticPlot.repaint();
			return;
		}

		// Refresh the plot and coordinate axis with the new data
		if (msRun.getSelectionScanStart()!=-1) {
			ticPlot.setData(msRun, dataPointsX, dataPointsY, msRun.getSelectionScanStart(), msRun.getSelectionScanEnd(), 0, dataMaxY);
			((TICXAxis)bottomPnl).setScale(msRun.getSelectionScanStart(), msRun.getSelectionScanEnd());
		} else {
			ticPlot.setData(msRun, dataPointsX, dataPointsY, 0, msRun.getNumOfScans(), 0, dataMaxY);
			((TICXAxis)bottomPnl).setScale(0, msRun.getNumOfScans());
		}
		((TICYAxis)leftPnl).setScale(0, dataMaxY);

		// Plot coordinates are no longer needed here
		dataPointsX = null;
		dataPointsY = null;

		// Repaint plot and axis
		ticPlot.repaint();
		bottomPnl.repaint();
		leftPnl.repaint();
	}


	/**
	 * Return TIC/XIC mode which indicates wheter this visualizer is displaying TIC or XIC
	 */
    private int getTicXicMode() {
		return ticXicMode;
	}

	/**
	 * Set TIC/XIC mode. This method will launch immediate background refresh of this visualizer.
	 */
	private void setTicXicMode(int _mode) {
		ticXicMode = _mode;

		BackgroundThread bt = new BackgroundThread(mainWin, msRun, this, Visualizer.CHANGETYPE_SELECTION_BOTH, BackgroundThread.TASK_REFRESHVISUALIZER);
		bt.start();
	}

	/**
	 * Set TIC/XIC mode. This method will not refresh the visualizer automatically.
	 */
	private void setTicXicModeQuiet(int _mode) {
		ticXicMode = _mode;

	}


	/**
	 * Implementation of the printMe() method (Visualizer interface)
	 */
	public void printMe() {

		// Set default printer parameters
		PrinterJob printJob = PrinterJob.getPrinterJob();
		HashPrintRequestAttributeSet pSet = new HashPrintRequestAttributeSet();
		pSet.add(OrientationRequested.LANDSCAPE);

		// Open print dialog and initiate print job if user confirms
		if (printJob.printDialog(pSet)) {
			printJob.setPrintable(this);
			try {
				printJob.print(pSet);
			} catch (Exception PrintException) {}
		}
	}

	/**
	 * This method is used for drawing the window contents in a separate buffer which will then go to printer.
	 */
	public int print(Graphics g, PageFormat pf, int pi){
		float sx, sy;
		final int titleHeight = 30;

		// Since this visualizer will be printed on a single page, don't try to print pages 2,3,4,...
		if (pi > 0) { return NO_SUCH_PAGE; }

		// Prepare given buffer for drawing the plot in it
		Graphics2D g2 = (Graphics2D)g;
		g2.translate(pf.getImageableX(), pf.getImageableY());

		// Print title of this visualizer
		g2.drawString(this.getTitle(),0,titleHeight-5);

		// Setup transform so that plot will fit on page
		g2.translate(0, titleHeight);

		sx = (float)pf.getImageableWidth()/(float)getContentPane().getWidth();
		sy = (float)(pf.getImageableHeight()-titleHeight)/(float)getContentPane().getHeight();

		g2.transform(AffineTransform.getScaleInstance(sx,sy));

		// Disabling double buffering increases print quality
		RepaintManager currentManager = RepaintManager.currentManager(getContentPane());
		currentManager.setDoubleBufferingEnabled(false);

		// Draw this visualizer to the buffer
		getContentPane().paint(g2);

		// Enable double buffering again (good for screen output)
		currentManager.setDoubleBufferingEnabled(true);

		// Return page ready status
		return Printable.PAGE_EXISTS;

	}

	/**
	 * Implementation of the copyMe() method (Visualizer interface)
	 */
	public void copyMe() {
		// Initialize clipboard
		Toolkit toolkit =    Toolkit.getDefaultToolkit();
		Clipboard clipboard = toolkit.getSystemClipboard();

		// Draw visualizer graphics in a buffered image
		int w = getContentPane().getWidth();
		int h = getContentPane().getHeight();
		BufferedImage bi = new BufferedImage(w,h,BufferedImage.TYPE_INT_ARGB);
		Graphics2D g = (Graphics2D)bi.getGraphics();
		getContentPane().paint(g);

		// Put image to clipboard
		clipboard.setContents(new TransferableImage(bi),null);
	 }


	/**
	 * Implementation of the closeMe() method (Visualizer interface)
	 */
	public void closeMe() {
		mainWin.desktop.remove(this);
		dispose();
		msRun = null;
		dataPoints = null;
		statBar = null;
		mainWin = null;
		runPick = null;
	}

	/**
	 * Implementation of methods in InternalFrameListener
	 */
	public void internalFrameActivated(InternalFrameEvent e) {
		msRun.setActiveVisualizer(this);
		runPick.setActiveRun(msRun);
	}
	public void internalFrameClosed(InternalFrameEvent e) {	}
	public void internalFrameClosing(InternalFrameEvent e) { }
	public void internalFrameDeactivated(InternalFrameEvent e) { }
	public void internalFrameDeiconified(InternalFrameEvent e) { }
	public void internalFrameIconified(InternalFrameEvent e) { }
	public void internalFrameOpened(InternalFrameEvent e) { }


	/**
	 * This subclass handles the drawing of actual plot
	 */
	class TICPlot extends JPanel implements java.awt.event.ActionListener, java.awt.event.MouseListener, java.awt.event.MouseMotionListener {

		private Run theRun;

		private float minY, maxY;
		private int minX, maxX;
		private int[] pointsX;
		private float[] pointsY;

		private int selectionFirstClick;
		private int selectionLastClick;

		private JPopupMenu popupMenu;
		private JMenuItem zoomToSelectionMenuItem;
		private JMenuItem zoomOutMenuItem;
		private JMenuItem zoomOutLittleMenuItem;
		private JMenuItem zoomSameToOthersMenuItem;
		private JMenuItem changeTicXicModeMenuItem;
		private JMenuItem defineXicMenuItem;

		private TICView masterFrame;

		/**
		 * Constructor: initializes the plot panel
		 *
		 */
		public TICPlot(TICView _masterFrame) {

			masterFrame = _masterFrame;

		    // Create popup-menu
		    popupMenu = new JPopupMenu();
		    zoomToSelectionMenuItem = new JMenuItem("Zoom to selection");
		    zoomToSelectionMenuItem .addActionListener(this);
		    zoomToSelectionMenuItem.setEnabled(false);
		    popupMenu.add(zoomToSelectionMenuItem);

		    zoomOutMenuItem = new JMenuItem("Zoom out full");
		    zoomOutMenuItem .addActionListener(this);
		    popupMenu.add(zoomOutMenuItem);

		    zoomOutLittleMenuItem = new JMenuItem("Zoom out little");
		    zoomOutLittleMenuItem.addActionListener(this);
			popupMenu.add(zoomOutLittleMenuItem);

		    zoomSameToOthersMenuItem = new JMenuItem("Set same view to other runs");
			zoomSameToOthersMenuItem.addActionListener(this);
		    popupMenu.add(zoomSameToOthersMenuItem);

			popupMenu.addSeparator();

		    changeTicXicModeMenuItem = new JMenuItem();
		    if (masterFrame.getTicXicMode()==TIC_MODE) {
				changeTicXicModeMenuItem.setText("Switch to XIC");
			} else {
				changeTicXicModeMenuItem.setText("Switch to TIC");
			}
		    changeTicXicModeMenuItem.addActionListener(this);
		    popupMenu.add(changeTicXicModeMenuItem);

			defineXicMenuItem = new JMenuItem("Define range for XIC");
			defineXicMenuItem.addActionListener(this);

		  	popupMenu.add(defineXicMenuItem);

		    selectionFirstClick = -1;
		    selectionLastClick = -1;

		    addMouseListener(this);
		    addMouseMotionListener(this);
		}


		/**
		 * This method paints the plot to this panel
		 */
		public void paint(Graphics g) {
			super.paint(g);

			if (pointsX!=null) {

				int w = getWidth();
				float h = getHeight();

				int x;
				float y;
				int prevx;
				float prevy;

				int x1,x2,y1,y2;
				prevx = minX;
				prevy = minY;

				int diff_x_dat = maxX-minX;
				float diff_y_dat = maxY-minY;
				int diff_x_scr = w;
				float diff_y_scr = h;

				// Draw selection
				x1 = (int)java.lang.Math.round((double)diff_x_scr * ((double)(mouseAreaStart-minX) / (double)diff_x_dat));
				x2 = (int)java.lang.Math.round((double)diff_x_scr * ((double)(mouseAreaEnd-minX) / (double)diff_x_dat));
				y1 = (int)(h-diff_y_scr * ((minY-minY) / diff_y_dat));
				y2 = (int)(h-diff_y_scr * ((maxY-minY) / diff_y_dat));
				g.setColor(Color.lightGray);
				g.fillRect(x1,y2,x2-x1, y1-y2); //x2-x1,y1-y2);

				// Draw linegraph
				g.setColor(Color.blue);
				for (int ind=0; ind<pointsX.length; ind++) {
					x = (int)pointsX[ind];
					y = pointsY[ind];

					x1 = (int)java.lang.Math.round((double)diff_x_scr * ((double)(prevx-minX) / (double)diff_x_dat));
					x2 = (int)java.lang.Math.round((double)diff_x_scr * ((double)(x-minX) / (double)diff_x_dat));
					y1 = (int)(h-diff_y_scr * ((prevy-minY) / diff_y_dat));
					y2 = (int)(h-diff_y_scr * ((y-minY) / diff_y_dat));

					g.drawLine(x1,y1,x2,y2);

					prevx = x;
					prevy = y;
				}

				// Draw cursor position
				x = theRun.getCursorPositionScan();
				prevy = minY;
				y = maxY;
				x2 = (int)java.lang.Math.round((double)diff_x_scr * ((double)(x-minX) / (double)diff_x_dat));
				y1 = (int)(h-diff_y_scr * ((prevy-minY) / diff_y_dat));
				y2 = (int)(h-diff_y_scr * ((y-minY) / diff_y_dat));
				g.setColor(Color.red);
				g.drawLine(x2,y1,x2,y2);

			}

		}


		/**
		 * Set data points and scales to the plot
		 */
		public void setData(Run _theRun, int[] _pointsX, float[] _pointsY, int _minX, int _maxX, float _minY, float _maxY) {

			theRun = _theRun;
			pointsX = _pointsX;
			pointsY = _pointsY;

			minX = _minX;
			maxX = _maxX;
			minY = _minY;
			maxY = _maxY;

		}


		/**
		 * Implementation of ActionListener interface for this panel
		 */
		public void actionPerformed(java.awt.event.ActionEvent e) {
			Object src = e.getSource();

			// Zoom into selected scan region
			if (src == zoomToSelectionMenuItem) {

				// Set run's scan range to current selected area in this plot
				msRun.setSelectionScan(mouseAreaStart, mouseAreaEnd);

				// Clear selected area in the plot
				mouseAreaStart = msRun.getCursorPositionScan();
				mouseAreaEnd = msRun.getCursorPositionScan();
				zoomToSelectionMenuItem.setEnabled(false);

				// Refresh all visualizers
				BackgroundThread bt = new BackgroundThread(mainWin, msRun, Visualizer.CHANGETYPE_SELECTION_SCAN, BackgroundThread.TASK_REFRESHVISUALIZERS);
				bt.start();

			}

			// Show whole scan region
			if (src == zoomOutMenuItem) {

				// Clear run's scan range: reset to full scan range
				msRun.clearSelectionScan();

				// Clear selected area in the plot
				mouseAreaStart = msRun.getCursorPositionScan();
				mouseAreaEnd = msRun.getCursorPositionScan();

				// Refresh all visualizers
				BackgroundThread bt = new BackgroundThread(mainWin, msRun, Visualizer.CHANGETYPE_SELECTION_SCAN, BackgroundThread.TASK_REFRESHVISUALIZERS);
				bt.start();

			}

			// Zoom out to little wider scan region
			if (src == zoomOutLittleMenuItem) {

				// Calculate boundaries of the wider scan region based on the current region
				int midX = (int)(java.lang.Math.round( (double)(minX+maxX)/(double)2 ) );
				int tmpMinX, tmpMaxX;

				if (((midX-minX)>0) && ((maxX-midX)>0)) {
					tmpMinX = (int)(java.lang.Math.round(midX - (midX-minX)*1.5));
					tmpMaxX = (int)(java.lang.Math.round(midX + (maxX-midX)*1.5));
				} else {
					tmpMinX = minX - 1;
					tmpMaxX = maxX + 1;
				}

				if (tmpMinX<0) {tmpMinX = 0;}
				if (tmpMaxX>(msRun.getNumOfScans()-1)) { tmpMaxX = msRun.getNumOfScans()-1; }

				// Set run's scan range to selected values
				msRun.setSelectionScan(tmpMinX, tmpMaxX);

				// Clear selected area in the plot
				mouseAreaStart = msRun.getCursorPositionScan();
				mouseAreaEnd = msRun.getCursorPositionScan();
				zoomToSelectionMenuItem.setEnabled(false);

				// Refresh all visualizers
				BackgroundThread bt = new BackgroundThread(mainWin, msRun, Visualizer.CHANGETYPE_SELECTION_SCAN, BackgroundThread.TASK_REFRESHVISUALIZERS);
				bt.start();

			}

			// Copy same scan range settings to all other open runs
			if (src == zoomSameToOthersMenuItem) {
				masterFrame.mainWin.setSameZoomToOtherRuns(msRun, masterFrame.mainWin.SET_SAME_ZOOM_SCAN);
			}

			// Switch this visualizer between TIC and XIC modes
			if (src == changeTicXicModeMenuItem) {

				if (masterFrame.getTicXicMode()==TIC_MODE) {
					// Switch to XIC view
					masterFrame.setTicXicMode(XIC_MODE);
					changeTicXicModeMenuItem.setText("Switch to TIC");
				} else {
					// Switch to TIC view
					masterFrame.setTicXicMode(TIC_MODE);
					changeTicXicModeMenuItem.setText("Switch to XIC");
				}

			}

			// Show a dialog where user can select range for XIC and switch to that XIC
			if (src == defineXicMenuItem) {

				// Default range is cursor location +- 0.25
				float xicMZ = msRun.getCursorPositionMZ();
				float xicMZDelta = (float)0.25;

				// Show dialog
				ParameterSetupDialogForDefineXIC psd = new ParameterSetupDialogForDefineXIC (mainWin, "Please give centroid and delta MZ values for XIC", xicMZ, xicMZDelta);
				psd.setVisible(true);
				// if cancel was clicked
				if (psd.getExitCode()==-1) {
					statBar.setStatusText("Switch to XIC cancelled.");
					return;
				}

				// Validate given parameter values
				float d;
				int i;
				d = psd.getXicMZ();
				if (d<0) {
					statBar.setStatusText("Error: incorrect parameter values.");
					return;
				}
				xicMZ = d;

				d = psd.getXicMZDelta();
				if (d<0) {
					statBar.setStatusText("Error: incorrect parameter values.");
					return;
				}
				xicMZDelta = d;

				// Set run's mz range
				msRun.setSelectionMZ(xicMZ-xicMZDelta, xicMZ+xicMZDelta);

				// Swtich to XIC mode
				masterFrame.setTicXicModeQuiet(XIC_MODE);
				changeTicXicModeMenuItem.setText("Switch to TIC");

				// Refresh all visualizers
				BackgroundThread bt = new BackgroundThread(mainWin, msRun, Visualizer.CHANGETYPE_SELECTION_MZ, BackgroundThread.TASK_REFRESHVISUALIZERS);
				bt.start();

			}
		}


		/**
		 * Implementation of MouseListener interface methods
		 */
		public void mouseClicked(MouseEvent e) { statBar.setStatusText("");	}
		public void mouseEntered(MouseEvent e) {}
		public void mouseExited(MouseEvent e) {}
		public void mouseReleased(MouseEvent e) {

			// If it wasn't normal click with first mouse button
		    if (e.getButton()!=MouseEvent.BUTTON1) {
				// then show pop up menu
				popupMenu.show(e.getComponent(), e.getX(), e.getY());
			} else {
				// else clear the selection
				selectionFirstClick = -1;
				selectionLastClick = -1;
		    }
		}

		private int lastButtonPressedWas;
		public void mousePressed(MouseEvent e) {

			lastButtonPressedWas = e.getButton();

			// Only interested about normal first mouse button clicks here
		    if (e.getButton()==MouseEvent.BUTTON1) {
				// Calculate scan number corresponding to the x coordinate of mouse cursor when mouse was clicked
				int w = getWidth();
				float diff_x_dat = maxX-minX;
				float diff_x_scr = w;
				int xpos = (int)java.lang.Math.round((minX+ diff_x_dat*e.getX()/diff_x_scr));
				selectionFirstClick = xpos;

				// Clear selected area in the plot
				mouseAreaStart = xpos;
				mouseAreaEnd = xpos;
				zoomToSelectionMenuItem.setEnabled(false);

				// Set run's cursor location over the clicked scan
				theRun.setCursorPositionScan(xpos);
				statBar.setCursorPosition(theRun);

				// Refresh visualizers
				BackgroundThread bt = new BackgroundThread(mainWin, msRun, Visualizer.CHANGETYPE_CURSORPOSITION_SCAN, BackgroundThread.TASK_REFRESHVISUALIZERS);
				bt.start();

		    }
		    statBar.setStatusText("");
		}

		/**
		 * Implementation of methods for MouseMotionListener interface
		 */
		public void mouseDragged(MouseEvent e) {

			if (lastButtonPressedWas!=MouseEvent.BUTTON1) { return; }

			// Calculate scan number corresponding to the x coordinate of mouse cursor
			int w = getWidth();
			float diff_x_dat = maxX-minX;
			float diff_x_scr = w;
			int xpos = (int)java.lang.Math.round(minX+ diff_x_dat*e.getX()/diff_x_scr);

			// If area selection process is not underway, then start it and set cursor to the starting point of area selection
			if (selectionFirstClick == -1) {
			    selectionFirstClick = xpos;
			    theRun.setCursorPositionScan(xpos);
			} else {

				// Otherwise, set the end point of selected area to current cursor location
			    selectionLastClick = xpos;

				// Make sure that the area doesn't extend over the full scan range of this run
			    if (selectionLastClick<0) {	selectionLastClick = 0;	}
			    if (selectionLastClick>=msRun.getNumOfScans()) {
				selectionLastClick = msRun.getNumOfScans()-1;
			    }

				// Sort selection first and last click point in acceding order for drawing the selection
			    if (selectionLastClick>selectionFirstClick) {
					mouseAreaStart = selectionFirstClick;
					mouseAreaEnd = selectionLastClick;
			    } else {
					mouseAreaStart = selectionLastClick;
					mouseAreaEnd = selectionFirstClick;
			    }

			    // There is now some selection made and "zoom to selection" item should be enabled in the pop-up menu
			    zoomToSelectionMenuItem.setEnabled(true);
			}

			statBar.setStatusText("");
			repaint();

		}
		public void mouseMoved(MouseEvent e) {}
	}

	/**
	 * This class presents the x-axis of the plot
	 */
	class TICXAxis extends JPanel {

		private final int leftMargin = 50;
		private final int rightMargin = 5;

		private int minX;
		private int maxX;

		private DecimalFormat tickFormat;


		/**
		 * Constructor
		 */
		public TICXAxis() {
			super();
			tickFormat = new DecimalFormat("0.00");
		}

		/**
		 * This method paints the x-axis
		 */
		public void paint(Graphics g) {

			super.paint(g);

			// Calc some dimensions with depend on the panel width (in pixels) and plot area (in scans)
			int w = getWidth();
			float h = getHeight();

			/// - number of pixels per scan
			int numofscans = maxX-minX;
			float pixelsperscan = (float)(w-leftMargin-rightMargin) / (float)numofscans;

			// - number of scans between tic marks
			int scanspertic = 1;
			while ( (scanspertic * pixelsperscan) < 60 ) { scanspertic++;}

			// - number of pixels between tic marks
			float pixelspertic = (float)scanspertic * pixelsperscan;
			int numoftics = (int)java.lang.Math.floor((double)numofscans / (double)scanspertic);

			// Draw axis
			this.setForeground(Color.black);
			g.drawLine((int)leftMargin,0,(int)(w-rightMargin),0);

			// Draw tics and numbers
			String tmps;
			float xpos = leftMargin;
			int xval = minX;
			for (int t=0; t<numoftics; t++) {
				// if (t==(numoftics-1)) { this.setForeground(Color.red); }

				tmps = mainWin.formatCoordinates.formatRTValue(xval, msRun);

				g.drawLine((int)java.lang.Math.round(xpos), 0, (int)java.lang.Math.round(xpos), (int)(h/4));
				g.drawBytes(tmps.getBytes(), 0, tmps.length(), (int)java.lang.Math.round(xpos),(int)(3*h/4));

				xval += scanspertic;
				xpos += pixelspertic;

			}
		}

		/**
		 * Set axis scale
		 */
		public void setScale(int _minX, int _maxX) {
			minX = _minX;
			maxX = _maxX;
		}

	}


	/**
	 * This class presents the y-axis of the plot
	 */
	class TICYAxis extends JPanel {

		private final float bottomMargin = (float)0.0;
		private final float topMargin = (float)0.0;

		private float minY;
		private float  maxY;
		private int numTics;

		private DecimalFormat tickFormat;

		/**
		 * Constructor
		 */
		public TICYAxis() {
			super();
			tickFormat = new DecimalFormat("0.##E0");
		}


		/**
		 * This method paints the y-axis
		 */
		public void paint(Graphics g) {

			super.paint(g);

			float w = getWidth();
			float h = getHeight();

			// Setup number of tics depending on how tall the panel is
			numTics = 5;
			if (h>250) { numTics = 10; }
			if (h>500) { numTics = 20; }
			if (h>1000) { numTics = 40; }

			// Draw axis
			this.setForeground(Color.black);
			g.drawLine((int)w-1,0,(int)w-1,(int)h);


			// Draw tics and numbers
			String tmps;
			float diff_dat = maxY-minY;
			float diff_scr = h - bottomMargin - topMargin;
			float ypos = bottomMargin;
			float yval = minY;
			for (int t=1; t<=numTics; t++) {
				// tmps = new String("" + (int)yval);
				tmps = new String(tickFormat.format(yval));
				g.drawLine((int)(3*w/4), (int)(h-ypos), (int)(w), (int)(h-ypos));
				g.drawBytes(tmps.getBytes(), 0, tmps.length(), (int)(w/4)-4,(int)(h-ypos));

				yval += diff_dat / numTics;
				ypos += diff_scr / numTics;
			}
		}

		/**
		 * Set scale of the axis
		 */
		public void setScale(float _minY, float _maxY) {
			minY = _minY;
			maxY = _maxY;
		}

	}


	private final int RETVAL_USER_CANCEL = -1;
	private final int RETVAL_INCORRECT_PARAMS = -2;
	private final int RETVAL_OK = 1;

	/**
	 * This class defines the parameter setup dialog used to query parameterts in "Define XIC" option
	 */
	class ParameterSetupDialogForDefineXIC extends JDialog implements ActionListener{
		private JTextField txtXicMZ;
		private JTextField txtXicMZDelta;

		private JButton okBtn;
		private JButton cancelBtn;

		private int exitCode;


		/**
		 * Constructor
		 */
		public ParameterSetupDialogForDefineXIC(MainWindow _mainWin, String title, float _xicMZ, float _xicMZDelta) {
			super(_mainWin, title, true);
			exitCode = 0;
			//System.out.println("just set exitcode to " + exitCode);

			DecimalFormat strFormatter;
			strFormatter = new DecimalFormat("0.000");
			//startStr = new String(strFormatter.format(dataStartMZ))

			// MZ value
			JLabel xicMZLabel = new JLabel("MZ");
			//txtXicMZ= new JTextField(new String(strFormatter.format(_xicMZ)));
			txtXicMZ= new JTextField("" + java.lang.Math.round(_xicMZ*1000)/1000.0);

			// MZ delta value
			JLabel xicMZDeltaLabel= new JLabel("MZ delta");
			//txtXicMZDelta= new JTextField(new String(strFormatter.format(_xicMZDelta)));
			txtXicMZDelta= new JTextField("" + _xicMZDelta);


			JPanel fields = new JPanel();
			fields.setLayout(new GridLayout(2,2));
			fields.add(xicMZLabel);
			fields.add(txtXicMZ);
			fields.add(xicMZDeltaLabel);
			fields.add(txtXicMZDelta);

			// Buttons
			JPanel btnPanel = new JPanel();
			okBtn = new JButton("OK");
			cancelBtn = new JButton("Cancel");

			btnPanel.add(okBtn);
			btnPanel.add(cancelBtn);
			okBtn.addActionListener(this);
			cancelBtn.addActionListener(this);

			// Add it
			getContentPane().add(fields, BorderLayout.CENTER);
			getContentPane().add(btnPanel, BorderLayout.SOUTH);

			setLocationRelativeTo(_mainWin);
			// setPosition(_mainWin.getX()+_mainWin.getWidth()/2, _mainWin.getY()+_mainWin.getHeight()/2);
/*
			setSize(512, 256);
			setResizable( true );
*/
			pack();
		}

		public void actionPerformed(java.awt.event.ActionEvent ae) {
			Object src = ae.getSource();
			if (src==okBtn) {
				exitCode = 1;
				setVisible(false);
			}
			if (src==cancelBtn) {
				exitCode = -1;
				setVisible(false);
			}
			//System.out.println("Exitcode is " + exitCode);
		}

		public float getXicMZ() {
			String s = txtXicMZ.getText();
			float d;
			try {
				d = Float.parseFloat(s);
			} catch (NumberFormatException exe) {
				return -1;
			}
			return d;
		}

		public float getXicMZDelta() {
			String s = txtXicMZDelta.getText();
			float d;
			try {
				d = Float.parseFloat(s);
			} catch (NumberFormatException exe) {
				return -1;
			}
			return d;
		}


		public int getExitCode() {
			return exitCode;
		}
	}


}
