# Supplementary material for: Processing methods for differential analysis of LC/MS profile data
Source: BMC Bioinformatics. 2005 Jul 18;6:179. doi: 10.1186/1471-2105-6-179 (PMC1187873; doi:10.1186/1471-2105-6-179)
Supplement: Additional File 2 — MZmine Toolbox source code (version 0.42). The file includes the source code and license information of the MZmine Toolbox. [file 1471-2105-6-179-S2.zip › src/visualizing/TwoDView.java]

/*
    Copyright 2005 VTT Biotechnology

    This file is part of MZmine.

    MZmine is free software; you can redistribute it and/or modify
    it under the terms of the GNU General Public License as published by
    the Free Software Foundation; either version 2 of the License, or
    (at your option) any later version.

    MZmine is distributed in the hope that it will be useful,
    but WITHOUT ANY WARRANTY; without even the implied warranty of
    MERCHANTABILITY or FITNESS FOR A PARTICULAR PURPOSE.  See the
    GNU General Public License for more details.

    You should have received a copy of the GNU General Public License
    along with MZmine; if not, write to the Free Software
    Foundation, Inc., 51 Franklin St, Fifth Floor, Boston, MA  02110-1301  USA
*/

package visualizing;

import java.awt.*;

import javax.swing.*;
import java.util.*;


import javax.swing.event.InternalFrameListener;
import javax.swing.event.InternalFrameEvent;

import java.awt.geom.Point2D;
import java.awt.event.MouseListener;
import java.awt.event.MouseEvent;
import java.awt.image.BufferedImage;
import java.awt.Graphics2D;
import java.awt.geom.AffineTransform;


import java.awt.color.*;
import java.awt.image.*;
import javax.swing.*;
import java.awt.*;
import java.awt.geom.*;
import java.awt.print.*;

import javax.print.attribute.HashPrintRequestAttributeSet;

import java.text.DecimalFormat;

import java.awt.datatransfer.Clipboard;
import tools.TransferableImage;
import tools.Statusbar;
import tools.BackgroundThread;
import tools.HeatMapColorPicker;
import gui.RunSelector;

import datastoring.Run;
import datastoring.Scan;
import datastoring.Peak;

import gui.MainWindow;


public class TwoDView extends JInternalFrame implements Visualizer, Printable, InternalFrameListener {

	private JPanel bottomPnl, leftPnl, rightPnl, topPnl;
	private TwoDPlot twodPlot;

	private Run msRun;
	private Vector interpScanNums;
	private Vector interpMZVals;
	private Vector dataPoints;

	private int mouseAreaStartScan;
	private int mouseAreaEndScan;
	private float mouseAreaStartMZ;
	private float mouseAreaEndMZ;
	private String titletxt;

	private HeatMapColorPicker heatMap;

	protected MainWindow mainWin;
	protected Statusbar statBar;
	protected RunSelector runPick;


	protected final int PALETTE_LINEAR1=1;
	protected final int PALETTE_LINEAR2=2;
	protected final int PALETTE_LINEAR3=3;
	protected final int PALETTE_LOG=4;
	protected final int PALETTE_HEATMAP=5;
	private int paletteMode = PALETTE_LINEAR1;

	// protected int[] heatmap_pal_waypoints;

	private final int[] heatmap_pal_waypoints = {0,2*256,8*256, 16*256, 32*256, 128*256, 65535};
	private final int[][] heatmap_pal_waypointRGBs = { {255,255,255}, {255,0,0}, {255,253,0}, {0,192,0}, {0,128,188}, {0,0,250}, {0,0,0} };

	public TwoDView(String _titletxt, MainWindow _mainWin) {

		titletxt = _titletxt;
		mainWin = _mainWin;
		statBar = mainWin.getStatusBar();
		runPick = mainWin.getRunSelector();

		heatMap = new HeatMapColorPicker(heatmap_pal_waypoints, heatmap_pal_waypointRGBs);

		getContentPane().setLayout(new BorderLayout());

		bottomPnl = new TwoDXAxis();
		bottomPnl.setMinimumSize(new Dimension(getWidth(),25));
		bottomPnl.setPreferredSize(new Dimension(getWidth(),25));
		bottomPnl.setBackground(Color.white);
		getContentPane().add(bottomPnl, java.awt.BorderLayout.SOUTH);

		topPnl = new JPanel();
		topPnl.setMinimumSize(new Dimension(getWidth(),5));
		topPnl.setPreferredSize(new Dimension(getWidth(),5));
		topPnl.setBackground(Color.white);
		getContentPane().add(topPnl, java.awt.BorderLayout.NORTH);

		leftPnl = new TwoDYAxis();
		leftPnl.setMinimumSize(new Dimension(100, getHeight()));
		leftPnl.setPreferredSize(new Dimension(100, getHeight()));
		leftPnl.setBackground(Color.white);
		getContentPane().add(leftPnl, java.awt.BorderLayout.WEST);

		rightPnl = new JPanel();
		rightPnl.setMinimumSize(new Dimension(5, getHeight()));
		rightPnl.setPreferredSize(new Dimension(5, getHeight()));
		rightPnl.setBackground(Color.white);
		getContentPane().add(rightPnl, java.awt.BorderLayout.EAST);

		Vector x = new Vector();
		Vector y = new Vector();
		twodPlot = new TwoDPlot(this);
		twodPlot.setBackground(Color.white);
		getContentPane().add(twodPlot, java.awt.BorderLayout.CENTER);

		setTitle("-: 2D-view");

		twodPlot.setVisible(true);

		addInternalFrameListener(this);

		setVisible( true );
        setSize(630, 240);
        setResizable( true );
        setIconifiable( true );

    }

    public void setData(Run theData) {
		msRun = theData;
    }

    public void paint(Graphics g) {
		super.paint(g);

	}


	float dataStartMZ, dataStopMZ;
	int dataStartScan, dataStopScan;
	float[][] dataImg;
	float dataImgMax;
	float dataImgMin;
	int scansPerX;
	int scanCountForX;
	int imgXInd;
	int imgHeight;
	int imgWidth;

	public int[] refreshInitialize(int changeType) {

		int firstAndLastScan[] = new int[2];

		if 	((changeType==Visualizer.CHANGETYPE_CURSORPOSITION_SCAN) || (changeType==Visualizer.CHANGETYPE_CURSORPOSITION_MZ) ||	(changeType==Visualizer.CHANGETYPE_CURSORPOSITION_BOTH)) {
			return null;
		}

		if (changeType==Visualizer.CHANGETYPE_PEAKS) { return null; }

		setTitle("" + msRun.getNiceName() + ": 2D-view");

		// Determine image dimensions
		imgWidth = this.getWidth()-100-5;
		imgHeight = this.getHeight()-25-5;

		//System.out.println("numOfBins in twod is " + imgHeight);

		int numscans;
		if (msRun.getSelectionScanStart()!=-1) {
			numscans = msRun.getSelectionScanEnd()-msRun.getSelectionScanStart()+1;
			dataStartScan = msRun.getSelectionScanStart();
			dataStopScan = msRun.getSelectionScanEnd();
		} else {
			numscans = msRun.getNumOfScans();
			dataStartScan = 0;
			dataStopScan = numscans-1;
		}

		if (numscans<imgWidth) {
			imgWidth = numscans;
			scansPerX = 1;
		} else {
			scansPerX = (int)java.lang.Math.ceil((float)numscans / (float)imgWidth);
			imgWidth = (int)java.lang.Math.ceil((float)numscans / (float)scansPerX);
		}

		if (msRun.getSelectionMZStart()!=-1) {
			dataStartMZ = msRun.getSelectionMZStart();
			dataStopMZ = msRun.getSelectionMZEnd();
		} else {
			dataStartMZ = msRun.getDataMinMZ();
			dataStopMZ = msRun.getDataMaxMZ();
		}

		dataImg = new float[imgWidth][imgHeight];
		dataImgMax = 0;
		dataImgMin = Float.MAX_VALUE;

		scanCountForX = 0;
		imgXInd = 0;

		firstAndLastScan[0] = dataStartScan;
		firstAndLastScan[1] = dataStopScan;
		return firstAndLastScan;

	}

	int scanNum = 0;
	public void refreshHaveOneScan(Scan s, int changeType) {
		scanCountForX++;

		float[] tmpints;
		//System.out.println("scan num, startmz, stopmz, height" + s.getScanNumber() + ", " + dataStartMZ + ", " + dataStopMZ + ", " + imgHeight);
		tmpints = s.getBinnedIntensities(dataStartMZ, dataStopMZ, imgHeight);

		for (int imgYInd=0; imgYInd<imgHeight; imgYInd++) {
			if (tmpints[imgYInd]>=dataImg[imgXInd][imgYInd]) {
				dataImg[imgXInd][imgYInd] = tmpints[tmpints.length-imgYInd-1];
			}
		}

		if (scanCountForX==scansPerX) {
			scanCountForX = 0;
			imgXInd++;
		}

		//System.out.println("scanNum, scansPerX, imgWidth, scanCountForX, imgXInd, imgWidth " + scanNum + ", " + scansPerX + ", " + imgWidth + ", " + scanCountForX + ", " + imgXInd + ", " + imgWidth);
		scanNum++;
	}


	public void refreshFinalize(int changeType) {
		if 	((changeType==Visualizer.CHANGETYPE_CURSORPOSITION_SCAN) || (changeType==Visualizer.CHANGETYPE_CURSORPOSITION_MZ) || (changeType==Visualizer.CHANGETYPE_CURSORPOSITION_BOTH)) {
			twodPlot.repaint();
			return;
		}


		ColorSpace cs = null;
		switch (paletteMode) {
			case PALETTE_LINEAR1:
			case PALETTE_LINEAR2:
			case PALETTE_LINEAR3:
			case PALETTE_LOG:
				cs = ColorSpace.getInstance(ColorSpace.CS_GRAY);

				// Search for max value in image data
				dataImgMax = 0;
				for (int xpos=0; xpos<imgWidth; xpos++) {
					for (int ypos=0; ypos<imgHeight; ypos++) {
						if (dataImgMax<dataImg[xpos][ypos]) {
							dataImgMax = dataImg[xpos][ypos];
						}
					}
				}

				break;

			case PALETTE_HEATMAP:
				cs = ColorSpace.getInstance(ColorSpace.CS_sRGB);
				dataImgMax = msRun.getDataMaxIntensity();
				//System.out.println("dataImgMax = " + dataImgMax);
				break;
		}

		int nComp = cs.getNumComponents();
		int[] nBits = new int[nComp];
		for (int nb=0; nb<nComp; nb++) { nBits[nb]=8; }

		ColorModel colorModel = new ComponentColorModel(cs, nBits, false,true,Transparency.OPAQUE,DataBuffer.TYPE_BYTE);
		SampleModel sampleModel = colorModel.createCompatibleSampleModel(imgWidth, imgHeight);

		DataBuffer dataBuffer = sampleModel.createDataBuffer();
		byte count=0;
		byte[] b = new byte[nComp];
		float bb;
		float fac;
		for (int xpos=0; xpos<imgWidth; xpos++) {
			for (int ypos=0; ypos<imgHeight; ypos++) {
				// b[0] = (byte)(255*java.lang.Math.log(tmpimg[xpos][ypos])/java.lang.Math.log(tmpimgmax));
				// b[0] = (byte)(255*tmpimg[xpos][ypos]/tmpimgmax);

				bb = 0;
				switch (paletteMode) {
					case PALETTE_LINEAR1:
						bb = (float)((0.20*dataImgMax-dataImg[xpos][ypos])/(0.20*dataImgMax));
						if (bb<0) { bb = 0; }
						b[0] = (byte)(255*bb);
						break;

					case PALETTE_LINEAR2:
						bb = (float)((0.05*dataImgMax-dataImg[xpos][ypos])/(0.05*dataImgMax));
						if (bb<0) { bb = 0; }
						b[0] = (byte)(255*bb);
						break;

					case PALETTE_LINEAR3:
						bb = (float)((0.01*dataImgMax-dataImg[xpos][ypos])/(0.01*dataImgMax));
						if (bb<0) { bb = 0; }
						b[0] = (byte)(255*bb);
						break;

					case PALETTE_LOG:
						bb = (float)(java.lang.Math.log(dataImg[xpos][ypos])/java.lang.Math.log(dataImgMax));
						if (bb>1) { bb=1; }
						bb = 1-bb;
						b[0] = (byte)(255*bb);
						break;

					case PALETTE_HEATMAP:
						//bb = 255*(tmpimg[xpos][ypos])/(tmpimgmax);
						bb = 65535*(dataImg[xpos][ypos])/(dataImgMax);
						b = heatMap.getColorB((int)java.lang.Math.round(bb));

						break;
				}


				sampleModel.setDataElements(xpos,ypos,b,dataBuffer);
			}
		}

		WritableRaster wr = Raster.createWritableRaster(sampleModel,dataBuffer, new Point(0,0));
		BufferedImage bi = new BufferedImage(colorModel, wr,true,null);

		// Peak handling
		float[] peakMZs = null;
		float[] peakInts = null;
		Vector peaks;
		Peak p;
		if (msRun.getSelectionScanStart()!=-1) {
			peaks = msRun.getPeaksForScans(msRun.getSelectionScanStart(), msRun.getSelectionScanEnd());
		} else {
			peaks = msRun.getPeaksForScans(0, msRun.getNumOfScans()-1);
		}

		if (msRun.getSelectionScanStart()!=-1) {
			//twodPlot.setData(msRun, bi, msRun.getSelectionScanStart(), msRun.getSelectionScanEnd(), startMZ, stopMZ, tmppeaks);
			twodPlot.setData(msRun, bi, msRun.getSelectionScanStart(), msRun.getSelectionScanEnd(), dataStartMZ, dataStopMZ, peaks);
			((TwoDYAxis)leftPnl).setScale(dataStartMZ, dataStopMZ);
			((TwoDXAxis)bottomPnl).setScale(msRun.getSelectionScanStart(), msRun.getSelectionScanEnd());
		} else {
			//twodPlot.setData(msRun, bi, 0, msRun.getNumOfScans()-1, startMZ, stopMZ, tmppeaks);
			twodPlot.setData(msRun, bi, 0, msRun.getNumOfScans()-1, dataStartMZ, dataStopMZ, peaks);
			((TwoDYAxis)leftPnl).setScale(dataStartMZ, dataStopMZ);
			((TwoDXAxis)bottomPnl).setScale(0, msRun.getNumOfScans()-1);
		}

		twodPlot.repaint();
		leftPnl.repaint();
		bottomPnl.repaint();


	}


    public void setPaletteMode(int _pal) {
		paletteMode = _pal;
		//msRun.refreshVisualizer(this, Visualizer.CHANGETYPE_INTERNAL, statBar);
		refreshFinalize(Visualizer.CHANGETYPE_INTERNAL);
	}

	public int getPaletteMode() {
		return paletteMode;
	}

	public void printMe() {
		PrinterJob printJob = PrinterJob.getPrinterJob();
		HashPrintRequestAttributeSet pSet = new HashPrintRequestAttributeSet();

		if (printJob.printDialog(pSet)) {
			printJob.setPrintable(this);
			try {
				printJob.print(pSet);
			} catch (Exception PrintException) {}
		}
	}


	public int print(Graphics g, PageFormat pf, int pi){
		float sx, sy;
		final int titleHeight = 30;

	     if (pi > 0) { return NO_SUCH_PAGE; }
	     else {

	        Graphics2D g2 = (Graphics2D)g;
	        g2.translate(pf.getImageableX(), pf.getImageableY());


			g2.drawString(this.getTitle(),0,titleHeight-5);

			g2.translate(0, titleHeight);


	        sx = (float)pf.getImageableWidth()/(float)getContentPane().getWidth();
	        sy = (float)(pf.getImageableHeight()-titleHeight)/(float)getContentPane().getHeight();

	        g2.transform(AffineTransform.getScaleInstance(sx,sy));

			RepaintManager currentManager = RepaintManager.currentManager(getContentPane());
    		currentManager.setDoubleBufferingEnabled(false);

	        getContentPane().paint(g2);

	        currentManager.setDoubleBufferingEnabled(true);
	        return Printable.PAGE_EXISTS;
		}

	 }


	 public void copyMe() {
		// Initialize clipboard
		Toolkit toolkit = Toolkit.getDefaultToolkit();
		Clipboard clipboard = toolkit.getSystemClipboard();


		// Draw visualizer graphics
		int w = getContentPane().getWidth();
		int h = getContentPane().getHeight();
		BufferedImage bi = new BufferedImage(w,h,BufferedImage.TYPE_INT_ARGB);
		Graphics2D g = (Graphics2D)bi.getGraphics();
		//g.setTransform(AffineTransform.getTranslateInstance(-r.x, -r.y);
		getContentPane().paint(g);

		// Put image to clipboard
		clipboard.setContents(new TransferableImage(bi),null);
	}


	public void closeMe() {
		mainWin.desktop.remove(this);
		dispose();
		msRun = null;
		statBar = null;
		mainWin = null;
		runPick = null;
	}


	public void internalFrameActivated(InternalFrameEvent e) {
		msRun.setActiveVisualizer(this);
		runPick.setActiveRun(msRun);
	}
	public void internalFrameClosed(InternalFrameEvent e) {	}
	public void internalFrameClosing(InternalFrameEvent e) { }
	public void internalFrameDeactivated(InternalFrameEvent e) { }
	public void internalFrameDeiconified(InternalFrameEvent e) { }
	public void internalFrameIconified(InternalFrameEvent e) { }
	public void internalFrameOpened(InternalFrameEvent e) { }


    ////////////////////////////////////////////////////////////////
    ////////////////////////////////////////////////////////////////
    ////////////////////////////////////////////////////////////////
    ////////////////////////////////////////////////////////////////
    ////////////////////////////////////////////////////////////////

	class TwoDPlot extends JPanel implements java.awt.event.ActionListener, java.awt.event.MouseListener, java.awt.event.MouseMotionListener {

		private Run theRun;
		private BufferedImage bi;

//		private boolean[][] peakInfo;
		private Vector peaks;

		private int selectionFirstClickScan;
		private float selectionFirstClickMZ;
		private int selectionLastClickScan;
		private float selectionLastClickMZ;

		private JPopupMenu popupMenu;

		private JMenuItem zoomToSelectionMenuItem;
		private JMenuItem zoomOutMenuItem;
		private JMenuItem zoomOutLittleMenuItem;
		private JMenuItem zoomSameToOthersMenuItem;

		private JMenuItem selectNearestPeakMenuItem;

		private JMenuItem setPalLin1MenuItem;
		private JMenuItem setPalLin2MenuItem;
		private JMenuItem setPalLin3MenuItem;
		private JMenuItem setPalLogMenuItem;
		private JMenuItem setPalHeatmapMenuItem;

		private TwoDView masterFrame;

		int minX,maxX;
		float minY, maxY;

		public TwoDPlot(TwoDView _masterFrame) {

			masterFrame = _masterFrame;

		    // Create popup-menu
		    popupMenu = new JPopupMenu();
		    zoomToSelectionMenuItem = new JMenuItem("Zoom to selection");
		    zoomToSelectionMenuItem.addActionListener(this);
		    zoomToSelectionMenuItem.setEnabled(false);
		    popupMenu.add(zoomToSelectionMenuItem);

		    zoomOutMenuItem = new JMenuItem("Zoom out full");
		    zoomOutMenuItem.addActionListener(this);
		    popupMenu.add(zoomOutMenuItem);

			zoomOutLittleMenuItem = new JMenuItem("Zoom out little");
			zoomOutLittleMenuItem.addActionListener(this);
		    popupMenu.add(zoomOutLittleMenuItem);

		    zoomSameToOthersMenuItem = new JMenuItem("Set same view to other runs");
			zoomSameToOthersMenuItem.addActionListener(this);
		    popupMenu.add(zoomSameToOthersMenuItem);

		    popupMenu.addSeparator();

		    selectNearestPeakMenuItem = new JMenuItem("Select nearest peak");
		    selectNearestPeakMenuItem.addActionListener(this);
		    popupMenu.add(selectNearestPeakMenuItem);

		    popupMenu.addSeparator();

		    setPalLin1MenuItem = new JMenuItem("Set palette: Linear 1");
		    setPalLin1MenuItem.addActionListener(this);
		    if (masterFrame.getPaletteMode()==PALETTE_LINEAR1) { setPalLin1MenuItem.setEnabled(false); } else { setPalLin1MenuItem.setEnabled(true); }
		    popupMenu.add(setPalLin1MenuItem);

		    setPalLin2MenuItem = new JMenuItem("Set palette: Linear 2");
		    setPalLin2MenuItem.addActionListener(this);
		    if (masterFrame.getPaletteMode()==PALETTE_LINEAR2) { setPalLin2MenuItem.setEnabled(false); } else { setPalLin2MenuItem.setEnabled(true); }
		    popupMenu.add(setPalLin2MenuItem);

		    setPalLin3MenuItem = new JMenuItem("Set palette: Linear 3");
		    setPalLin3MenuItem.addActionListener(this);
		    if (masterFrame.getPaletteMode()==PALETTE_LINEAR3) { setPalLin3MenuItem.setEnabled(false); } else { setPalLin3MenuItem.setEnabled(true); }
		    popupMenu.add(setPalLin3MenuItem);

		    setPalLogMenuItem = new JMenuItem("Set palette: Logarithmic");
		    setPalLogMenuItem.addActionListener(this);
		    if (masterFrame.getPaletteMode()==PALETTE_LOG) { setPalLogMenuItem.setEnabled(false); } else { setPalLogMenuItem.setEnabled(true); }
		    popupMenu.add(setPalLogMenuItem);

		    setPalHeatmapMenuItem = new JMenuItem("Set palette: Heatmap");
		    setPalHeatmapMenuItem.addActionListener(this);
		    if (masterFrame.getPaletteMode()==PALETTE_HEATMAP) { setPalHeatmapMenuItem.setEnabled(false); } else { setPalHeatmapMenuItem.setEnabled(true); }
		    popupMenu.add(setPalHeatmapMenuItem);

		    selectionFirstClickScan = -1;
		    selectionFirstClickMZ = -1;
		    selectionLastClickScan = -1;
		    selectionLastClickMZ = -1;

		    addMouseListener(this);
		    addMouseMotionListener(this);

		}


		public void paint(Graphics g) {
			float w = getWidth();
			float h = getHeight();

			if (bi != null) {

				Graphics2D g2d = (Graphics2D)g;
				g2d.drawRenderedImage(bi, AffineTransform.getScaleInstance(w/bi.getWidth(),h/bi.getHeight()));

				int x,x1,x2;
				float y,y1,y2;


				// Draw peaks
				if (paletteMode==PALETTE_HEATMAP) {
					g.setColor(Color.black);
				} else {
					g.setColor(Color.green);
				}
				if (peaks!=null) {
					Peak p;
					int startScanI;
					int endScanI;
					int tmpI;
					float[] mzs;
					for (int pi=0; pi<peaks.size(); pi++) {
						p = (Peak)peaks.get(pi);
						startScanI = p.getStartScan();
						endScanI = p.getEndScan();
						mzs = p.getCentroidMZs();
						tmpI = 0;
						for (int scanI=startScanI; scanI<endScanI; scanI++) {
							x1 = (int)java.lang.Math.round((float)w * ((float)(scanI-minX) / (float)(maxX-minX+1)));
							x2 = (int)java.lang.Math.round((float)w * ((float)(scanI+1-minX) / (float)(maxX-minX+1)));
							y1 = (int)java.lang.Math.round((float)h * ((float)(mzs[tmpI]-minY) / (float)(maxY-minY)));
							y2 = (int)java.lang.Math.round((float)h * ((float)(mzs[tmpI+1]-minY) / (float)(maxY-minY)));
							tmpI++;
							g.drawLine(x1,(int)(h-y1),x2,(int)(h-y2));
						}
					}
				}

				// Draw Scan cursor position
				x = theRun.getCursorPositionScan();
				x2 = (int)java.lang.Math.round((float)w * ((float)(x-minX) / (float)(maxX-minX+1)));
				g.setColor(Color.red);
				g.drawLine(x2,0,x2,(int)h);

				// Draw MZ cursor position
				y = theRun.getCursorPositionMZ();
				y2 = (int)java.lang.Math.round((float)h * ((float)(y-minY) / (float)(maxY-minY)));
				g.setColor(Color.red);
				g.drawLine(0,(int)(h-y2),(int)w,(int)(h-y2));

				// Draw selection
				x = mouseAreaStartScan;
				x1 = (int)java.lang.Math.round((float)w * ((float)(x-minX) / (float)(maxX-minX+1)));
				x = mouseAreaEndScan;
				x2 = (int)java.lang.Math.round((float)w * ((float)(x-minX) / (float)(maxX-minX+1)));
				y = mouseAreaStartMZ;
				y1 = (int)java.lang.Math.round((float)h * ((float)(y-minY) / (float)(maxY-minY)));
				y = mouseAreaEndMZ;
				y2 = (int)java.lang.Math.round((float)h * ((float)(y-minY) / (float)(maxY-minY)));
				g.setColor(Color.blue);
				g.drawRect(x1,(int)(h-y2),x2-x1,(int)(y2-y1));

			}
		}


		public void setData(Run _theRun, BufferedImage _bi, int _minX, int _maxX, float _minY, float _maxY, Vector _peaks) {

			theRun = _theRun;
			bi = _bi;

			minX = _minX;
			maxX = _maxX;
			minY = _minY;
			maxY = _maxY;

			peaks = _peaks;

			//peakInfo = _peakInfo;


		}


		public void actionPerformed(java.awt.event.ActionEvent e) {

			Object src = e.getSource();


			if (src == zoomToSelectionMenuItem) {
				//setCursor(new Cursor(Cursor.WAIT_CURSOR));
				msRun.setSelection(mouseAreaStartScan, mouseAreaEndScan, mouseAreaStartMZ, mouseAreaEndMZ);
				mouseAreaStartScan = msRun.getCursorPositionScan();
				mouseAreaEndScan = msRun.getCursorPositionScan();
				mouseAreaStartMZ = msRun.getCursorPositionMZ();
				mouseAreaEndMZ = msRun.getCursorPositionMZ();

				BackgroundThread bt = new BackgroundThread(mainWin, msRun, Visualizer.CHANGETYPE_SELECTION_BOTH, BackgroundThread.TASK_REFRESHVISUALIZERS);
				bt.start();

				//msRun.refreshVisualizers(Visualizer.CHANGETYPE_SELECTION_BOTH, statBar);
				zoomToSelectionMenuItem.setEnabled(false);
				//setCursor(new Cursor(Cursor.DEFAULT_CURSOR));
			}

			if (src == zoomOutMenuItem) {
				//setCursor(new Cursor(Cursor.WAIT_CURSOR));
				msRun.clearSelection();
				mouseAreaStartScan = msRun.getCursorPositionScan();
				mouseAreaEndScan = msRun.getCursorPositionScan();
				mouseAreaStartMZ = msRun.getCursorPositionMZ();
				mouseAreaEndMZ = msRun.getCursorPositionMZ();

				BackgroundThread bt = new BackgroundThread(mainWin, msRun, Visualizer.CHANGETYPE_SELECTION_BOTH, BackgroundThread.TASK_REFRESHVISUALIZERS);
				bt.start();

				//msRun.refreshVisualizers(Visualizer.CHANGETYPE_SELECTION_BOTH, statBar);
				//setCursor(new Cursor(Cursor.DEFAULT_CURSOR));
			}

			if (src == zoomOutLittleMenuItem) {
				int midX = (int)(java.lang.Math.round( (float)(minX+maxX)/(float)2 ) );
				float midY = (minY+maxY)/(float)2.0;
				int tmpMinX, tmpMaxX;
				float tmpMinY, tmpMaxY;

				if (((midX-minX)>0) && ((maxX-midX)>0)) {
					tmpMinX = (int)(java.lang.Math.round(midX - (midX-minX)*(float)1.5));
					tmpMaxX = (int)(java.lang.Math.round(midX + (maxX-midX)*(float)1.5));
				} else {
					tmpMinX = minX - 1;
					tmpMaxX = maxX + 1;
				}


				if (((midY-minY)>0) && ((maxY-midY)>0)) {
					tmpMinY = midY - (midY-minY)*(float)1.5;
					tmpMaxY = midY + (maxY-midY)*(float)1.5;
				} else {
					tmpMinY = minY - (float)0.5;
					tmpMaxY = maxY + (float)0.5;
				}

				if (tmpMinX<0) {tmpMinX = 0;}
				if (tmpMaxX>(msRun.getNumOfScans()-1)) { tmpMaxX = msRun.getNumOfScans()-1; }
				if (tmpMinY<msRun.getDataMinMZ()) { tmpMinY = msRun.getDataMinMZ(); }
				if (tmpMaxY>msRun.getDataMaxMZ()) { tmpMaxY = msRun.getDataMaxMZ(); }

				msRun.setSelection(tmpMinX, tmpMaxX, tmpMinY, tmpMaxY);

				BackgroundThread bt = new BackgroundThread(mainWin, msRun, Visualizer.CHANGETYPE_SELECTION_BOTH, BackgroundThread.TASK_REFRESHVISUALIZERS);
				bt.start();

			}

			if (src == zoomSameToOthersMenuItem) {
				masterFrame.mainWin.setSameZoomToOtherRuns(msRun, masterFrame.mainWin.SET_SAME_ZOOM_BOTH);
			}


			if (src == selectNearestPeakMenuItem) {
				// Calc MZ vs ScanNum parameter
				float pixelVertical = (dataStopMZ-dataStartMZ) / imgHeight;
				float pixelHorizontal = (msRun.getScanTime(dataStopScan)-msRun.getScanTime(dataStartScan)) / imgWidth;
				float MZvsScanNum = pixelVertical / pixelHorizontal;


				msRun.selectNearestPeak(msRun.getCursorPositionMZ(), msRun.getCursorPositionScan(), MZvsScanNum, mainWin);
			}

			if (src == setPalLin1MenuItem) {
				//setCursor(new Cursor(Cursor.WAIT_CURSOR));
				masterFrame.mainWin.setMouseWaitCursor();

				masterFrame.setPaletteMode(PALETTE_LINEAR1);
				setPalLin1MenuItem.setEnabled(false);
				setPalLin2MenuItem.setEnabled(true);
				setPalLin3MenuItem.setEnabled(true);
				setPalLogMenuItem.setEnabled(true);
				setPalHeatmapMenuItem.setEnabled(true);

				masterFrame.mainWin.setMouseDefaultCursor();
				//setCursor(new Cursor(Cursor.DEFAULT_CURSOR));
			}
			if (src == setPalLin2MenuItem) {
				//setCursor(new Cursor(Cursor.WAIT_CURSOR));
				masterFrame.mainWin.setMouseWaitCursor();

				masterFrame.setPaletteMode(PALETTE_LINEAR2);
				setPalLin1MenuItem.setEnabled(true);
				setPalLin2MenuItem.setEnabled(false);
				setPalLin3MenuItem.setEnabled(true);
				setPalLogMenuItem.setEnabled(true);
				setPalHeatmapMenuItem.setEnabled(true);

				masterFrame.mainWin.setMouseDefaultCursor();
				//setCursor(new Cursor(Cursor.DEFAULT_CURSOR));
			}
			if (src == setPalLin3MenuItem) {
				//setCursor(new Cursor(Cursor.WAIT_CURSOR));
				masterFrame.mainWin.setMouseWaitCursor();

				masterFrame.setPaletteMode(PALETTE_LINEAR3);
				setPalLin1MenuItem.setEnabled(true);
				setPalLin2MenuItem.setEnabled(true);
				setPalLin3MenuItem.setEnabled(false);
				setPalLogMenuItem.setEnabled(true);
				setPalHeatmapMenuItem.setEnabled(true);

				masterFrame.mainWin.setMouseDefaultCursor();
				//setCursor(new Cursor(Cursor.DEFAULT_CURSOR));
			}
			if (src == setPalLogMenuItem) {
				// setCursor(new Cursor(Cursor.WAIT_CURSOR));
				masterFrame.mainWin.setMouseWaitCursor();

				masterFrame.setPaletteMode(PALETTE_LOG);
				setPalLin1MenuItem.setEnabled(true);
				setPalLin2MenuItem.setEnabled(true);
				setPalLin3MenuItem.setEnabled(true);
				setPalLogMenuItem.setEnabled(false);
				setPalHeatmapMenuItem.setEnabled(true);

				masterFrame.mainWin.setMouseDefaultCursor();
				//setCursor(new Cursor(Cursor.DEFAULT_CURSOR));
			}
			if (src == setPalHeatmapMenuItem) {
				//setCursor(new Cursor(Cursor.WAIT_CURSOR));
				masterFrame.mainWin.setMouseWaitCursor();

				masterFrame.setPaletteMode(PALETTE_HEATMAP);
				setPalLin1MenuItem.setEnabled(true);
				setPalLin2MenuItem.setEnabled(true);
				setPalLin3MenuItem.setEnabled(true);
				setPalLogMenuItem.setEnabled(true);
				setPalHeatmapMenuItem.setEnabled(false);

				masterFrame.mainWin.setMouseDefaultCursor();
				//setCursor(new Cursor(Cursor.DEFAULT_CURSOR));
			}
		}

		public void mouseClicked(MouseEvent e) {}
		public void mouseEntered(MouseEvent e) {}
		public void mouseExited(MouseEvent e) {}

		public void mouseReleased(MouseEvent e) {

		    if (e.getButton()!=MouseEvent.BUTTON1) {
				popupMenu.show(e.getComponent(), e.getX(), e.getY());
		    } else {
				selectionFirstClickScan = -1;
				selectionFirstClickMZ = -1;
				selectionLastClickScan = -1;
				selectionLastClickMZ = -1;
		    }
		    statBar.setStatusText("");
		}

		private int lastPressedButtonWas;
		public void mousePressed(MouseEvent e) {

			lastPressedButtonWas = e.getButton();

		    if (e.getButton()==MouseEvent.BUTTON1) {
				int w = getWidth();
				float diff_x_dat = maxX-minX+1;
				float diff_x_scr = w;
				int xpos = (int)java.lang.Math.round((minX+ diff_x_dat*e.getX()/diff_x_scr));

				int h = getHeight();
				float diff_y_dat = maxY-minY;
				float diff_y_scr = h;
				float ypos = (minY + diff_y_dat*(float)(h - e.getY())/diff_y_scr);

				selectionFirstClickScan = xpos;
				selectionFirstClickMZ = ypos;

				mouseAreaStartScan = xpos;
				mouseAreaEndScan = xpos;
				mouseAreaStartMZ = ypos;
				mouseAreaEndMZ = ypos;

				zoomToSelectionMenuItem.setEnabled(false);
				theRun.setCursorPosition(xpos, ypos);
				//System.out.println("Calling setCursorPosition " + xpos + ", " + ypos);
				statBar.setCursorPosition(ypos, theRun.getScanTime(xpos));
				//statBar.setCursorPosition(theRun);
				msRun.refreshVisualizers(Visualizer.CHANGETYPE_CURSORPOSITION_BOTH, statBar);
		    }
		    statBar.setStatusText("");

		}

		public void mouseDragged(MouseEvent e) {

			if (lastPressedButtonWas!=MouseEvent.BUTTON1) { return; }

			//System.out.print("button is " + e.getButton());

			int w = getWidth();
			float diff_x_dat = maxX-minX+1;
			float diff_x_scr = w;
			int xpos = (int)java.lang.Math.round((minX+ diff_x_dat*e.getX()/diff_x_scr));

			int h = getHeight();
			float diff_y_dat = maxY-minY;
			float diff_y_scr = h;
			float ypos = (minY + diff_y_dat*(float)(h - e.getY())/diff_y_scr);


			if (selectionFirstClickScan == -1) {
				selectionFirstClickScan = xpos;
				selectionFirstClickMZ = ypos;
				theRun.setCursorPosition(xpos,ypos);
			} else {
				selectionLastClickScan = xpos;
				selectionLastClickMZ = ypos;

				if (selectionLastClickScan<minX) { selectionLastClickScan = minX; }
				if (selectionLastClickScan>(maxX+1)) { selectionLastClickScan = maxX+1; }

				if (selectionLastClickMZ<minY) { selectionLastClickMZ = minY; }
				if (selectionLastClickMZ>maxY) { selectionLastClickMZ = maxY; }


				if (selectionLastClickScan>selectionFirstClickScan) {
					mouseAreaStartScan = selectionFirstClickScan;
					mouseAreaEndScan = selectionLastClickScan;
				} else {
					mouseAreaStartScan = selectionLastClickScan;
					mouseAreaEndScan = selectionFirstClickScan;
				}

				if (selectionLastClickMZ>selectionFirstClickMZ) {
					mouseAreaStartMZ = selectionFirstClickMZ;
					mouseAreaEndMZ = selectionLastClickMZ;
				} else {
					mouseAreaStartMZ = selectionLastClickMZ;
					mouseAreaEndMZ = selectionFirstClickMZ;
				}

				zoomToSelectionMenuItem.setEnabled(true);

				repaint();
			}
			statBar.setStatusText("");

		}


		public void mouseMoved(MouseEvent e) {}
	}

	////////////////////////////////////////////////////////////////
	////////////////////////////////////////////////////////////////
	////////////////////////////////////////////////////////////////
	////////////////////////////////////////////////////////////////
	////////////////////////////////////////////////////////////////


	class TwoDXAxis extends JPanel {

		private final int leftMargin = 100;
		private final int rightMargin = 5;

		private int minX;
		private int maxX;
		// private int numTics;


		public TwoDXAxis() {
			super();
		}


		public void paint(Graphics g) {

			super.paint(g);

			int w = getWidth();
			float h = getHeight();

			int numofscans = maxX-minX+1;
			float pixelsperscan = (float)(w-leftMargin-rightMargin) / (float)numofscans;
			if (pixelsperscan<=0) { return; }

			int scanspertic = 1;
			while ( (scanspertic * pixelsperscan) < 60 ) { scanspertic++;}

			float pixelspertic = (float)scanspertic * pixelsperscan;
			int numoftics = (int)java.lang.Math.floor((float)numofscans / (float)scanspertic);


			// Draw axis
			this.setForeground(Color.black);
			g.drawLine((int)leftMargin,0,(int)(w-rightMargin),0);

			// Draw tics and numbers
			String tmps;
			float xpos = leftMargin;
			int xval = minX;
			for (int t=0; t<numoftics; t++) {
				// if (t==(numoftics-1)) { this.setForeground(Color.red); }

				tmps = null;
				tmps = mainWin.formatCoordinates.formatRTValue(xval, msRun);

				g.drawLine((int)java.lang.Math.round(xpos), 0, (int)java.lang.Math.round(xpos), (int)(h/4));
				g.drawBytes(tmps.getBytes(), 0, tmps.length(), (int)java.lang.Math.round(xpos),(int)(3*h/4));

				xval += scanspertic;
				xpos += pixelspertic;
			}
		}


		public void setScale(int _minX, int _maxX) {
			minX = _minX;
			maxX = _maxX;
		}

	}


	////////////////////////////////////////////////////////////////
	////////////////////////////////////////////////////////////////
	////////////////////////////////////////////////////////////////
	////////////////////////////////////////////////////////////////
	////////////////////////////////////////////////////////////////


	class TwoDYAxis extends JPanel {

		private final float bottomMargin = (float)0.0;
		private final float topMargin = (float)0.0;

		private float minY;
		private float maxY;
		private int numTics;

		public TwoDYAxis() {
			super();
		}

		public void paint(Graphics g) {

			super.paint(g);

			float w = getWidth();
			float h = getHeight();

			numTics = 5;
			if (h>250) { numTics = 10; }
			if (h>500) { numTics = 20; }
			if (h>1000) { numTics = 40; }

			this.setForeground(Color.black);
			g.drawLine((int)w-1,0,(int)w-1,(int)h);

			String tmps;

			float diff_dat = maxY-minY;
			float diff_scr = h - bottomMargin - topMargin;
			float ypos = bottomMargin;
			float yval = minY;
			for (int t=1; t<=numTics; t++) {
				// tmps = new String("" + (int)yval);
				//tmps = new String(tickFormat.format(yval));
				tmps = mainWin.formatCoordinates.formatMZValue(yval);
				g.drawLine((int)(3*w/4), (int)(h-ypos), (int)(w), (int)(h-ypos));
				g.drawBytes(tmps.getBytes(), 0, tmps.length(), (int)(w/4)-4,(int)(h-ypos));

				yval += diff_dat / numTics;
				ypos += diff_scr / numTics;
			}
		}


		public void setScale(float _minY, float _maxY) {
			minY = _minY;
			maxY = _maxY;
		}

	}


}
