# Supplementary material for: Processing methods for differential analysis of LC/MS profile data
Source: BMC Bioinformatics. 2005 Jul 18;6:179. doi: 10.1186/1471-2105-6-179 (PMC1187873; doi:10.1186/1471-2105-6-179)
Supplement: Additional File 2 — MZmine Toolbox source code (version 0.42). The file includes the source code and license information of the MZmine Toolbox. [file 1471-2105-6-179-S2.zip › src/visualizing/Visualizer.java]

/*
    Copyright 2005 VTT Biotechnology

    This file is part of MZmine.

    MZmine is free software; you can redistribute it and/or modify
    it under the terms of the GNU General Public License as published by
    the Free Software Foundation; either version 2 of the License, or
    (at your option) any later version.

    MZmine is distributed in the hope that it will be useful,
    but WITHOUT ANY WARRANTY; without even the implied warranty of
    MERCHANTABILITY or FITNESS FOR A PARTICULAR PURPOSE.  See the
    GNU General Public License for more details.

    You should have received a copy of the GNU General Public License
    along with MZmine; if not, write to the Free Software
    Foundation, Inc., 51 Franklin St, Fifth Floor, Boston, MA  02110-1301  USA
*/

package visualizing;

import datastoring.Run;
import datastoring.Scan;


/**
 * Every raw data visualizer should implement this interface.
 */
public interface Visualizer {


	/**
	 * These constants are used to describe different situations where visualizer refresh is needed.
	 */
	public final int CHANGETYPE_CURSORPOSITION_SCAN = 1;
	public final int CHANGETYPE_CURSORPOSITION_MZ = 2;
	public final int CHANGETYPE_CURSORPOSITION_BOTH = 3;
	public final int CHANGETYPE_SELECTION_SCAN = 11;
	public final int CHANGETYPE_SELECTION_MZ = 12;
	public final int CHANGETYPE_SELECTION_BOTH = 13;
	public final int CHANGETYPE_DATA = 20;
	public final int CHANGETYPE_PEAKS = 30;
	public final int CHANGETYPE_INTERNAL = 90;


	/**
	 * Assings given data set to the visualizer
	 *
	 *
	 * @param theData
	 */
    public void setData(Run theData);


	/**
	 * This method is called when something has happend and visualizers needed refreshing.
	 * A visualizer should carefully calculate what part of the raw data is needed
	 * for refreshing in each case and then return two integer values:
	 * first needed scan and last needed scan.
	 *
	 * @param	changeType	Description of the event that initiated the refresh
	 */
	public int[] refreshInitialize(int changeType);


	/**
	 * After refreshInitialize method has been called, this method will be called
	 * once for each requested scan. Scans will be provided in the order of scan number.
	 *
	 * @param	s	Next requested scan object
	 * @param	changeType	Description of the event that initiated the refresh
	 *
	 */
	public void refreshHaveOneScan(Scan s, int changeType);


	/**
	 * After all requested scans have been provided by refreshHaveOneScan method, this method
	 * will be called once to allow visualizer to finish the refresh task.
	 *
	 * @param	changeType	Description of the event that initiated the refresh
	 */
	public void refreshFinalize(int changeType);


	/**
	 * This method prints the visualizer (after displaying a printer dialog)
	 *
	 */
	public void printMe();


	/**
	 * This method copies the visualizer image to clipboard
	 *
	 */
	public void copyMe();


	/**
	 * Frees everything and disposes the visualizer
	 *
	 */
 	public void closeMe();

} // end Visualizer
